# Supplementary material for: Crystal structure and Hirshfeld surface analysis of (E)-4-amino-N′-[1-(4-methyl­phen­yl)ethyl­idene]benzohydrazide
Source: Acta Crystallogr E Crystallogr Commun. 2017 Jun 13;73(Pt 7):1029–32. doi: 10.1107/S205698901700857X (PMC5499283; doi:10.1107/S205698901700857X)
Supplement: Supplementary file 1 [file e-73-01029-sup1.cif]

##############################################################################
#                                                                            #
# This CIF contains the data in a paper accepted for publication in          #
# Acta Crystallographica Section E. It conforms to the requirements of       #
# Notes for Authors for Acta Crystallographica Section E, and has been       #
# peer reviewed under the auspices of the IUCr Commission on Journals.       #
#                                                                            #
# Full details of the Crystallographic Information File format               #
# are given in the paper "The Crystallographic Information File (CIF):       #
# a New Standard Archive File for Crystallography" by S. R. Hall, F. H.      #
# Allen and I. D. Brown [Acta Cryst. (1991), A47, 655-685].                  #
#                                                                            #
# The current version of the core CIF dictionary is obtainable from          #
# ftp://ftp.iucr.org/pub/cif_core.dic.                                       #
#                                                                            #
# Software is freely available for graphical display of the structure(s)     #
# in this CIF. For information consult the CIF software page                 #
# http://www.iucr.org/resources/cif/software.                                #
#                                                                            #
# This file may be used for bona fide research purposes within the           #
# scientific community so long as proper attribution is given to the journal # 
# article from which it was obtained.                                        #
#                                                                            #
##############################################################################
data_global
_audit_creation_method     'form.cif (version 2.0)'
_journal_data_validation_number     ?
_journal_date_recd_electronic     2017-05-27
_journal_date_accepted     2017-06-08
_journal_name_full     'Acta Crystallographica, Section E'
_journal_year     2017
_journal_volume     73
_journal_issue      7
_journal_page_first     1029
_journal_page_last     1032
_journal_paper_category     GO
_journal_paper_doi     10.1107/S205698901700857X
_journal_coeditor_code     ZS2381
_publ_contact_author_name     'Kasthuri Balasubramani'
_publ_contact_author_address
;
      Department of Chemistry
      Government Arts College (Autonomous)
      Thanthonimalai, Karur, Tamil Nadu
      India
;
_publ_contact_author_email     'manavaibala@gmail.com'
_publ_contact_author_fax     ?
_publ_contact_author_phone     ?
_publ_section_title
;
Crystal structure and Hirshfeld surface analysis of
(<i>E</i>)-4-amino-<i>N</i>'-[1-(4-methylphenyl)ethylidene]benzohydrazide
;
loop_
    _publ_author_name
    _publ_author_footnote
    _publ_author_address
    'Palaniyappan Sivajeyanthi' ?
;
Department of Chemistry
Government Arts College (Autonomous)
Thanthonimalai
Karur 639 005
Tamil Nadu, India
;
    'Muthaiah Jeevaraj' ?
;
Department of Chemistry
Government Arts College (Autonomous)
Thanthonimalai
Karur 639 005
Tamil Nadu, India
;
    'Bellarmin Edison' ?
;
Department of Chemistry
Government Arts College (Autonomous)
Thanthonimalai
Karur 639 005
Tamil Nadu, India
;
    'Kasthuri Balasubramani' ?
;
Department of Chemistry
Government Arts College (Autonomous)
Thanthonimalai
Karur 639 005
Tamil Nadu, India
;
_publ_section_synopsis
;
The title substituted benzohydrazide Schiff base compound is essentially
planar, with a <i>trans</i> configuration between the benzene ring molecular
components, while the Hirshfeld surface analysis has been used to examine the
molecular interactions within the hydrogen-bonded structure
;
data_I
_audit_creation_method     SHELXL-97
_chemical_name_systematic
;
(<i>E</i>)-4-Amino-<i>N</i>'-[1-(4-methylphenyl)ethylidene]benzohydrazide
;
_chemical_name_common     ?
_chemical_formula_moiety     'C16 H17 N3 O'
_chemical_formula_sum     'C16 H17 N3 O'
_chemical_formula_iupac     'C16 H17 N3 O'
_chemical_formula_weight     267.33
_chemical_melting_point     ?
_symmetry_cell_setting     orthorhombic
_symmetry_space_group_name_H-M     'P 21 21 21'
_symmetry_space_group_name_Hall     'P 2ac 2ab'
loop_
    _symmetry_equiv_pos_as_xyz
    'x, y, z'
    'x+1/2, -y+1/2, -z'
    '-x, y+1/2, -z+1/2'
    '-x+1/2, -y, z+1/2'
_cell_length_a     5.7011(4)
_cell_length_b     15.4836(10)
_cell_length_c     16.2128(10)
_cell_angle_alpha     90.00
_cell_angle_beta     90.00
_cell_angle_gamma     90.00
_cell_volume     1431.16(16)
_cell_formula_units_Z     4
_cell_measurement_reflns_used     6816
_cell_measurement_theta_min     5.025
_cell_measurement_theta_max     48.974
_cell_measurement_temperature     296.0(10)
_exptl_crystal_description     block
_exptl_crystal_colour     colorless
_exptl_crystal_size_max     0.30
_exptl_crystal_size_mid     0.20
_exptl_crystal_size_min     0.20
_exptl_crystal_density_diffrn     1.241
_exptl_crystal_density_meas     ?
_exptl_crystal_density_method     'not measured'
_exptl_crystal_F_000     568
_exptl_absorpt_coefficient_mu     0.080
_exptl_absorpt_correction_type     multi-scan
_exptl_absorpt_process_details
;
(SADABS; Bruker, 2004)
;
_exptl_absorpt_correction_T_min     0.9764
_exptl_absorpt_correction_T_max     0.9842
_exptl_special_details
;
;
_diffrn_ambient_temperature     296(2)
_diffrn_radiation_type     MoK\a
_diffrn_radiation_wavelength     0.71073
_diffrn_radiation_source     'fine-focus sealed tube'
_diffrn_radiation_monochromator     graphite
_diffrn_measurement_device_type     'Bruker Kappa APEXII CCD'
_diffrn_measurement_method     '\w and \f scan'
_diffrn_detector_area_resol_mean     ?
_diffrn_reflns_number     17427
_diffrn_reflns_av_R_equivalents     0.0265
_diffrn_reflns_av_sigmaI/netI     0.0215
_diffrn_reflns_theta_min     1.82
_diffrn_reflns_theta_max     28.26
_diffrn_reflns_theta_full     28.26
_diffrn_measured_fraction_theta_max     0.995
_diffrn_measured_fraction_theta_full     0.995
_diffrn_reflns_limit_h_min     -7
_diffrn_reflns_limit_h_max     7
_diffrn_reflns_limit_k_min     -17
_diffrn_reflns_limit_k_max     20
_diffrn_reflns_limit_l_min     -21
_diffrn_reflns_limit_l_max     21
_diffrn_standards_number     0
_diffrn_standards_interval_count     .
_diffrn_standards_interval_time     .
_diffrn_standards_decay_%     ?
_refine_special_details
;
 Refinement of F^2^ against ALL reflections.  The weighted R-factor wR and
 goodness of fit S are based on F^2^, conventional R-factors R are based
 on F, with F set to zero for negative F^2^. The threshold expression of
 F^2^ > 2sigma(F^2^) is used only for calculating R-factors(gt) etc. and is
 not relevant to the choice of reflections for refinement.  R-factors based
 on F^2^ are statistically about twice as large as those based on F, and R-
 factors based on ALL data will be even larger.
;
_reflns_number_total     3501
_reflns_number_gt     2784
_reflns_threshold_expression     'I>2\s(I)'
_refine_ls_structure_factor_coef     Fsqd
_refine_ls_matrix_type     full
_refine_ls_R_factor_all     0.0616
_refine_ls_R_factor_gt     0.0453
_refine_ls_wR_factor_gt     0.1230
_refine_ls_wR_factor_ref     0.1413
_refine_ls_goodness_of_fit_ref     1.048
_refine_ls_restrained_S_all     1.048
_refine_ls_number_reflns     3501
_refine_ls_number_parameters     182
_refine_ls_number_restraints     0
_refine_ls_hydrogen_treatment     constr
_refine_ls_weighting_scheme     calc
_refine_ls_weighting_details
         'calc w=1/[\s^2^(Fo^2^)+(0.0847P)^2^+0.1161P] where P=(Fo^2^+2Fc^2^)/3'
_atom_sites_solution_hydrogens     geom
_atom_sites_solution_primary     direct
_atom_sites_solution_secondary     difmap
_refine_ls_shift/su_max     0.000
_refine_ls_shift/su_mean     0.000
_refine_diff_density_max     0.174
_refine_diff_density_min     -0.199
_refine_ls_extinction_method     none
_refine_ls_extinction_coef     ?
_refine_ls_abs_structure_details
;
Flack (1983), 1489 Friedel pairs
;
_refine_ls_abs_structure_Flack     0.6(19)
loop_
    _atom_type_symbol
    _atom_type_description
    _atom_type_scat_dispersion_real
    _atom_type_scat_dispersion_imag
    _atom_type_scat_source
    'C' 'C' 0.0033 0.0016
                         'International Tables Vol C Tables 4.2.6.8 and 6.1.1.4'
    'H' 'H' 0.0000 0.0000
                         'International Tables Vol C Tables 4.2.6.8 and 6.1.1.4'
    'N' 'N' 0.0061 0.0033
                         'International Tables Vol C Tables 4.2.6.8 and 6.1.1.4'
    'O' 'O' 0.0106 0.0060
                         'International Tables Vol C Tables 4.2.6.8 and 6.1.1.4'
_computing_data_collection
;
APEX2 (Bruker, 2004)
;
_computing_cell_refinement
;
APEX2 and SAINT (Bruker, 2004)
;
_computing_data_reduction
;
SAINT and XPREP (Bruker, 2004)
;
_computing_structure_solution
;
SIR92 (Altomare <i>et al.</i>,  1993)
;
_computing_structure_refinement
;
SHELXL97 (Sheldrick, 2008)
;
_computing_molecular_graphics
;
ORTEP-3 for Windows (Farrugia, 2012) and Mercury (Macrae et al.,
2008)
;
_computing_publication_material
;
SHELXL97 (Sheldrick, 2008)
;
loop_
    _atom_site_type_symbol
    _atom_site_label
    _atom_site_fract_x
    _atom_site_fract_y
    _atom_site_fract_z
    _atom_site_U_iso_or_equiv
    _atom_site_adp_type
    _atom_site_calc_flag
    _atom_site_refinement_flags
    _atom_site_occupancy
    _atom_site_symmetry_multiplicity
    _atom_site_disorder_assembly
    _atom_site_disorder_group
    N N1 0.2405(3) 0.16299(10) 0.88410(10) 0.0543(4) Uani d . 1 1 . .
    H H1N 0.3848 0.1789 0.8871 0.065 Uiso calc R 1 1 . .
    N N2 0.1715(3) 0.08479(10) 0.91817(10) 0.0519(4) Uani d . 1 1 . .
    C C11 0.0364(4) -0.07382(12) 0.98126(12) 0.0518(5) Uani d . 1 1 . .
    H H11 -0.0509 -0.0504 0.9383 0.062 Uiso calc R 1 1 . .
    O O1 -0.1236(3) 0.19158(9) 0.83572(11) 0.0718(5) Uani d . 1 1 . .
    C C5 0.0187(3) 0.35074(11) 0.77149(11) 0.0477(4) Uani d . 1 1 . .
    H H5 -0.1250 0.3283 0.7548 0.057 Uiso calc R 1 1 . .
    C C8 0.3188(3) 0.04879(11) 0.96690(11) 0.0450(4) Uani d . 1 1 . .
    C C10 0.2444(3) -0.03365(11) 1.00549(10) 0.0434(4) Uani d . 1 1 . .
    C C12 -0.0420(4) -0.14777(12) 1.02002(12) 0.0557(5) Uani d . 1 1 . .
    H H12 -0.1814 -0.1730 1.0026 0.067 Uiso calc R 1 1 . .
    N N3 0.3577(4) 0.55025(11) 0.74979(15) 0.0824(6) Uani d . 1 1 . .
    H H2N3 0.4905 0.5709 0.7654 0.099 Uiso calc R 1 1 . .
    H H1N3 0.2650 0.5811 0.7201 0.099 Uiso calc R 1 1 . .
    C C3 0.2940(4) 0.46854(11) 0.77215(12) 0.0514(4) Uani d . 1 1 . .
    C C4 0.0803(4) 0.43309(12) 0.74768(11) 0.0518(4) Uani d . 1 1 . .
    H H4 -0.0215 0.4653 0.7151 0.062 Uiso calc R 1 1 . .
    C C6 0.1661(3) 0.30033(10) 0.81983(10) 0.0408(4) Uani d . 1 1 . .
    C C7 0.0810(3) 0.21446(11) 0.84607(11) 0.0472(4) Uani d . 1 1 . .
    C C13 0.0821(4) -0.18536(12) 1.08434(11) 0.0509(4) Uani d . 1 1 . .
    C C16 -0.0112(5) -0.26470(15) 1.12687(15) 0.0721(7) Uani d . 1 1 . .
    H H16A 0.0964 -0.2823 1.1692 0.108 Uiso calc R 1 1 . .
    H H16B -0.0287 -0.3105 1.0874 0.108 Uiso calc R 1 1 . .
    H H16C -0.1608 -0.2519 1.1511 0.108 Uiso calc R 1 1 . .
    C C2 0.4428(3) 0.41823(12) 0.82025(13) 0.0527(4) Uani d . 1 1 . .
    H H2 0.5868 0.4405 0.8368 0.063 Uiso calc R 1 1 . .
    C C1 0.3806(3) 0.33609(11) 0.84366(12) 0.0474(4) Uani d . 1 1 . .
    H H1 0.4829 0.3038 0.8759 0.057 Uiso calc R 1 1 . .
    C C9 0.5540(4) 0.08701(17) 0.98774(16) 0.0755(7) Uani d . 1 1 . .
    H H9A 0.6427 0.0952 0.9380 0.113 Uiso calc R 1 1 . .
    H H9B 0.6372 0.0486 1.0238 0.113 Uiso calc R 1 1 . .
    H H9C 0.5322 0.1416 1.0147 0.113 Uiso calc R 1 1 . .
    C C15 0.3706(4) -0.07226(13) 1.06905(11) 0.0529(5) Uani d . 1 1 . .
    H H15 0.5109 -0.0475 1.0863 0.063 Uiso calc R 1 1 . .
    C C14 0.2906(4) -0.14736(14) 1.10736(13) 0.0574(5) Uani d . 1 1 . .
    H H14 0.3796 -0.1722 1.1492 0.069 Uiso calc R 1 1 . .
loop_
    _atom_site_aniso_label
    _atom_site_aniso_U_11
    _atom_site_aniso_U_22
    _atom_site_aniso_U_33
    _atom_site_aniso_U_12
    _atom_site_aniso_U_13
    _atom_site_aniso_U_23
    N1 0.0503(8) 0.0419(7) 0.0706(10) -0.0063(7) -0.0069(8) 0.0095(7)
    N2 0.0532(9) 0.0386(7) 0.0638(9) -0.0062(7) -0.0056(7) 0.0055(7)
    C11 0.0551(11) 0.0474(9) 0.0529(10) -0.0027(9) -0.0118(9) 0.0072(8)
    O1 0.0552(9) 0.0525(8) 0.1078(12) -0.0153(7) -0.0246(9) 0.0154(8)
    C5 0.0450(9) 0.0491(9) 0.0489(9) 0.0012(8) -0.0064(8) -0.0028(8)
    C8 0.0472(9) 0.0423(8) 0.0455(8) -0.0025(7) 0.0007(8) -0.0019(7)
    C10 0.0446(9) 0.0428(8) 0.0429(8) 0.0027(8) -0.0001(7) -0.0014(7)
    C12 0.0513(11) 0.0527(10) 0.0632(12) -0.0089(9) -0.0074(10) 0.0053(9)
    N3 0.0756(13) 0.0518(10) 0.1198(17) -0.0061(10) -0.0042(13) 0.0306(11)
    C3 0.0549(11) 0.0407(9) 0.0585(10) 0.0024(8) 0.0096(9) 0.0037(8)
    C4 0.0553(11) 0.0483(9) 0.0518(10) 0.0099(8) -0.0029(9) 0.0057(8)
    C6 0.0417(8) 0.0383(7) 0.0424(8) -0.0001(7) -0.0012(7) -0.0031(6)
    C7 0.0500(10) 0.0391(8) 0.0527(9) -0.0048(8) -0.0078(8) -0.0021(7)
    C13 0.0527(11) 0.0493(9) 0.0507(10) 0.0021(9) 0.0060(8) 0.0079(8)
    C16 0.0745(15) 0.0686(13) 0.0731(14) -0.0103(12) 0.0057(12) 0.0248(11)
    C2 0.0418(10) 0.0453(9) 0.0709(11) -0.0054(8) -0.0022(9) 0.0010(8)
    C1 0.0417(9) 0.0418(8) 0.0586(10) 0.0006(8) -0.0083(8) 0.0035(7)
    C9 0.0624(14) 0.0771(14) 0.0870(15) -0.0209(13) -0.0199(12) 0.0280(12)
    C15 0.0447(10) 0.0606(11) 0.0534(10) -0.0010(9) -0.0079(8) 0.0058(9)
    C14 0.0545(12) 0.0640(12) 0.0536(10) 0.0040(10) -0.0068(9) 0.0161(9)
_geom_special_details
;
 All esds (except the esd in the dihedral angle between two l.s. planes)
 are estimated using the full covariance matrix.  The cell esds are taken
 into account individually in the estimation of esds in distances, angles
 and torsion angles; correlations between esds in cell parameters are only
 used when they are defined by crystal symmetry.  An approximate (isotropic)
 treatment of cell esds is used for estimating esds involving l.s. planes.
;
loop_
    _geom_bond_atom_site_label_1
    _geom_bond_atom_site_label_2
    _geom_bond_site_symmetry_2
    _geom_bond_distance
    _geom_bond_publ_flag
    N1 C7 . 1.357(2) ?
    N1 N2 . 1.388(2) ?
    N1 H1N . 0.8600 ?
    N2 C8 . 1.281(2) ?
    C11 C12 . 1.380(3) ?
    C11 C10 . 1.395(3) ?
    C11 H11 . 0.9300 ?
    O1 C7 . 1.231(2) ?
    C5 C4 . 1.378(2) ?
    C5 C6 . 1.389(2) ?
    C5 H5 . 0.9300 ?
    C8 C10 . 1.483(2) ?
    C8 C9 . 1.504(3) ?
    C10 C15 . 1.392(3) ?
    C12 C13 . 1.388(3) ?
    C12 H12 . 0.9300 ?
    N3 C3 . 1.365(2) ?
    N3 H2N3 . 0.8600 ?
    N3 H1N3 . 0.8600 ?
    C3 C2 . 1.391(3) ?
    C3 C4 . 1.394(3) ?
    C4 H4 . 0.9300 ?
    C6 C1 . 1.397(2) ?
    C6 C7 . 1.478(2) ?
    C13 C14 . 1.378(3) ?
    C13 C16 . 1.506(3) ?
    C16 H16A . 0.9600 ?
    C16 H16B . 0.9600 ?
    C16 H16C . 0.9600 ?
    C2 C1 . 1.374(3) ?
    C2 H2 . 0.9300 ?
    C1 H1 . 0.9300 ?
    C9 H9A . 0.9600 ?
    C9 H9B . 0.9600 ?
    C9 H9C . 0.9600 ?
    C15 C14 . 1.395(3) ?
    C15 H15 . 0.9300 ?
    C14 H14 . 0.9300 ?
loop_
    _geom_angle_atom_site_label_1
    _geom_angle_atom_site_label_2
    _geom_angle_atom_site_label_3
    _geom_angle_site_symmetry_1
    _geom_angle_site_symmetry_3
    _geom_angle
    _geom_angle_publ_flag
    C7 N1 N2 . . 120.20(17) ?
    C7 N1 H1N . . 119.9 ?
    N2 N1 H1N . . 119.9 ?
    C8 N2 N1 . . 116.05(16) ?
    C12 C11 C10 . . 121.11(18) ?
    C12 C11 H11 . . 119.4 ?
    C10 C11 H11 . . 119.4 ?
    C4 C5 C6 . . 121.61(18) ?
    C4 C5 H5 . . 119.2 ?
    C6 C5 H5 . . 119.2 ?
    N2 C8 C10 . . 116.57(16) ?
    N2 C8 C9 . . 123.50(17) ?
    C10 C8 C9 . . 119.90(17) ?
    C15 C10 C11 . . 117.15(17) ?
    C15 C10 C8 . . 122.29(17) ?
    C11 C10 C8 . . 120.51(16) ?
    C11 C12 C13 . . 121.66(19) ?
    C11 C12 H12 . . 119.2 ?
    C13 C12 H12 . . 119.2 ?
    C3 N3 H2N3 . . 120.0 ?
    C3 N3 H1N3 . . 120.0 ?
    H2N3 N3 H1N3 . . 120.0 ?
    N3 C3 C2 . . 120.36(19) ?
    N3 C3 C4 . . 121.45(19) ?
    C2 C3 C4 . . 118.18(16) ?
    C5 C4 C3 . . 120.48(18) ?
    C5 C4 H4 . . 119.8 ?
    C3 C4 H4 . . 119.8 ?
    C5 C6 C1 . . 117.57(15) ?
    C5 C6 C7 . . 118.01(16) ?
    C1 C6 C7 . . 124.35(15) ?
    O1 C7 N1 . . 121.87(17) ?
    O1 C7 C6 . . 122.06(17) ?
    N1 C7 C6 . . 116.05(16) ?
    C14 C13 C12 . . 117.64(17) ?
    C14 C13 C16 . . 121.95(18) ?
    C12 C13 C16 . . 120.41(19) ?
    C13 C16 H16A . . 109.5 ?
    C13 C16 H16B . . 109.5 ?
    H16A C16 H16B . . 109.5 ?
    C13 C16 H16C . . 109.5 ?
    H16A C16 H16C . . 109.5 ?
    H16B C16 H16C . . 109.5 ?
    C1 C2 C3 . . 121.04(17) ?
    C1 C2 H2 . . 119.5 ?
    C3 C2 H2 . . 119.5 ?
    C2 C1 C6 . . 121.12(17) ?
    C2 C1 H1 . . 119.4 ?
    C6 C1 H1 . . 119.4 ?
    C8 C9 H9A . . 109.5 ?
    C8 C9 H9B . . 109.5 ?
    H9A C9 H9B . . 109.5 ?
    C8 C9 H9C . . 109.5 ?
    H9A C9 H9C . . 109.5 ?
    H9B C9 H9C . . 109.5 ?
    C10 C15 C14 . . 121.25(19) ?
    C10 C15 H15 . . 119.4 ?
    C14 C15 H15 . . 119.4 ?
    C13 C14 C15 . . 121.16(18) ?
    C13 C14 H14 . . 119.4 ?
    C15 C14 H14 . . 119.4 ?
loop_
    _geom_torsion_atom_site_label_1
    _geom_torsion_atom_site_label_2
    _geom_torsion_atom_site_label_3
    _geom_torsion_atom_site_label_4
    _geom_torsion_site_symmetry_1
    _geom_torsion_site_symmetry_2
    _geom_torsion_site_symmetry_3
    _geom_torsion_site_symmetry_4
    _geom_torsion
    _geom_torsion_publ_flag
    C7 N1 N2 C8 . . . . -166.25(17) no
    N2 N1 C7 O1 . . . . -4.9(3) no
    N2 N1 C7 C6 . . . . 173.63(15) no
    N1 N2 C8 C9 . . . . 0.2(3) no
    N1 N2 C8 C10 . . . . 178.39(15) no
    C6 C1 C2 C3 . . . . 0.1(3) no
    C2 C1 C6 C5 . . . . 0.2(3) no
    C2 C1 C6 C7 . . . . -176.59(17) no
    C1 C2 C3 N3 . . . . 179.6(2) no
    C1 C2 C3 C4 . . . . -0.5(3) no
    N3 C3 C4 C5 . . . . -179.5(2) no
    C2 C3 C4 C5 . . . . 0.6(3) no
    C3 C4 C5 C6 . . . . -0.4(3) no
    C4 C5 C6 C1 . . . . -0.1(3) no
    C4 C5 C6 C7 . . . . 176.93(17) no
    C1 C6 C7 O1 . . . . 167.14(18) no
    C1 C6 C7 N1 . . . . -11.3(3) no
    C5 C6 C7 O1 . . . . -9.6(3) no
    C5 C6 C7 N1 . . . . 171.91(16) no
    N2 C8 C10 C11 . . . . 7.5(3) no
    N2 C8 C10 C15 . . . . -169.65(18) no
    C9 C8 C10 C11 . . . . -174.22(18) no
    C9 C8 C10 C15 . . . . 8.6(3) no
    C8 C10 C11 C12 . . . . -176.11(18) no
    C15 C10 C11 C12 . . . . 1.2(3) no
    C8 C10 C15 C14 . . . . 176.54(18) no
    C11 C10 C15 C14 . . . . -0.7(3) no
    C10 C11 C12 C13 . . . . -0.1(3) no
    C11 C12 C13 C14 . . . . -1.4(3) no
    C11 C12 C13 C16 . . . . 178.4(2) no
    C12 C13 C14 C15 . . . . 1.9(3) no
    C16 C13 C14 C15 . . . . -177.9(2) no
    C13 C14 C15 C10 . . . . -0.9(3) no
loop_
    _geom_hbond_atom_site_label_D
    _geom_hbond_atom_site_label_H
    _geom_hbond_atom_site_label_A
    _geom_hbond_site_symmetry_A
    _geom_hbond_distance_DH
    _geom_hbond_distance_HA
    _geom_hbond_distance_DA
    _geom_hbond_angle_DHA
    _geom_hbond_publ_flag
    N3 H1N3 O1 3_556 0.86 2.10 2.914(2) 159 yes
    C9 H9A O1 1_655 0.96 2.60 3.475(3) 152 yes
_iucr_refine_instructions_details
;
TITL SS-3 in P2(1)2(1)2(1)
CELL  0.71073   5.7011  15.4836  16.2128   90.000   90.000   90.000
ZERR     4.00   0.0004   0.0010   0.0010    0.000    0.000    0.000
LATT  -1
SYMM  1/2 + X, 1/2 - Y, - Z
SYMM  - X, 1/2 + Y, 1/2 - Z
SYMM  1/2 - X, - Y, 1/2 + Z
SFAC  C    H    N    O
UNIT  64   68   12   4
MERG   2
FMAP   2
PLAN   10
SIZE     0.20   0.20   0.30
EQIV $1 -x,1/2+y,3/2-z
HTAB N3 O1_$1
ACTA
HTAB    2.00000
BOND   $H
L.S.  10
TEMP    23.00
WGHT    0.084700    0.116100
FVAR       0.24252
N1    3    0.240521    0.162992    0.884101    11.00000    0.05035    0.04192 =
         0.07056    0.00954   -0.00689   -0.00631
AFIX  43
H1N   2    0.384809    0.178887    0.887100    11.00000   -1.20000
AFIX   0
N2    3    0.171463    0.084788    0.918169    11.00000    0.05324    0.03856 =
         0.06382    0.00549   -0.00563   -0.00618
C11   1    0.036422   -0.073817    0.981263    11.00000    0.05509    0.04741 =
         0.05285    0.00724   -0.01176   -0.00269
AFIX  43
H11   2   -0.050856   -0.050372    0.938284    11.00000   -1.20000
AFIX   0
O1    4   -0.123613    0.191578    0.835716    11.00000    0.05524    0.05247 =
         0.10776    0.01539   -0.02459   -0.01530
C5    1    0.018708    0.350735    0.771493    11.00000    0.04498    0.04908 =
         0.04893   -0.00276   -0.00635    0.00115
AFIX  43
H5    2   -0.125014    0.328347    0.754786    11.00000   -1.20000
AFIX   0
C8    1    0.318760    0.048791    0.966898    11.00000    0.04722    0.04232 =
         0.04546   -0.00190    0.00068   -0.00247
C10   1    0.244404   -0.033654    1.005488    11.00000    0.04462    0.04276 =
         0.04288   -0.00141   -0.00010    0.00267
C12   1   -0.041972   -0.147767    1.020019    11.00000    0.05130    0.05270 =
         0.06323    0.00530   -0.00737   -0.00891
AFIX  43
H12   2   -0.181416   -0.173035    1.002591    11.00000   -1.20000
AFIX   0
N3    3    0.357669    0.550250    0.749787    11.00000    0.07559    0.05182 =
         0.11983    0.03064   -0.00422   -0.00609
AFIX  93
H2N3  2    0.490470    0.570877    0.765436    11.00000   -1.20000
H1N3  2    0.264999    0.581091    0.720051    11.00000   -1.20000
AFIX   0
C3    1    0.293961    0.468542    0.772152    11.00000    0.05494    0.04065 =
         0.05850    0.00367    0.00963    0.00240
C4    1    0.080253    0.433095    0.747685    11.00000    0.05534    0.04835 =
         0.05175    0.00568   -0.00293    0.00987
AFIX  43
H4    2   -0.021532    0.465273    0.715051    11.00000   -1.20000
AFIX   0
C6    1    0.166052    0.300327    0.819835    11.00000    0.04170    0.03827 =
         0.04235   -0.00309   -0.00116   -0.00006
C7    1    0.081017    0.214463    0.846065    11.00000    0.04995    0.03910 =
         0.05268   -0.00211   -0.00776   -0.00484
C13   1    0.082085   -0.185364    1.084344    11.00000    0.05271    0.04930 =
         0.05074    0.00794    0.00602    0.00210
C16   1   -0.011209   -0.264701    1.126866    11.00000    0.07450    0.06857 =
         0.07314    0.02478    0.00569   -0.01032
AFIX  33
H16A  2    0.096401   -0.282318    1.169188    11.00000   -1.50000
H16B  2   -0.028690   -0.310451    1.087378    11.00000   -1.50000
H16C  2   -0.160818   -0.251916    1.151142    11.00000   -1.50000
AFIX   0
C2    1    0.442842    0.418227    0.820245    11.00000    0.04176    0.04534 =
         0.07088    0.00096   -0.00225   -0.00543
AFIX  43
H2    2    0.586790    0.440539    0.836803    11.00000   -1.20000
AFIX   0
C1    1    0.380558    0.336093    0.843664    11.00000    0.04169    0.04176 =
         0.05863    0.00355   -0.00834    0.00062
AFIX  43
H1    2    0.482933    0.303758    0.875927    11.00000   -1.20000
AFIX   0
C9    1    0.553997    0.087007    0.987740    11.00000    0.06241    0.07713 =
         0.08705    0.02803   -0.01989   -0.02088
AFIX 137
H9A   2    0.642727    0.095225    0.938030    11.00000   -1.50000
H9B   2    0.637191    0.048551    1.023815    11.00000   -1.50000
H9C   2    0.532194    0.141636    1.014675    11.00000   -1.50000
AFIX   0
C15   1    0.370585   -0.072256    1.069051    11.00000    0.04474    0.06056 =
         0.05342    0.00583   -0.00792   -0.00102
AFIX  43
H15   2    0.510888   -0.047515    1.086315    11.00000   -1.20000
AFIX   0
C14   1    0.290593   -0.147361    1.107360    11.00000    0.05455    0.06399 =
         0.05364    0.01605   -0.00676    0.00402
AFIX  43
H14   2    0.379564   -0.172218    1.149170    11.00000   -1.20000
HKLF 4  1.0  1.00  0.00  0.00  0.00  1.00  0.00  0.00  0.00  1.00
REM  SS-3 in P2(1)2(1)2(1)
REM R1 =  0.0453 for   2785 Fo > 4sig(Fo)  and  0.0616 for all   3501 data
REM    182 parameters refined using      0 restraints
END
WGHT      0.0847      0.1161
REM Highest difference peak  0.174,  deepest hole -0.199,  1-sigma level  0.039
Q1    1  -0.0444 -0.2480  1.1824  11.00000  0.05    0.17
Q2    1  -0.1715 -0.2957  1.0991  11.00000  0.05    0.16
Q3    1   0.1611 -0.3221  1.1235  11.00000  0.05    0.16
Q4    1  -0.0168 -0.1030  1.0165  11.00000  0.05    0.15
Q5    1   0.0011 -0.1563  1.0619  11.00000  0.05    0.14
Q6    1   0.0588 -0.1823  1.0406  11.00000  0.05    0.13
Q7    1   0.0864  0.3823  0.7339  11.00000  0.05    0.13
Q8    1   0.0452 -0.2238  1.1066  11.00000  0.05    0.13
Q9    1   0.2853 -0.1010  1.1081  11.00000  0.05    0.13
Q10   1   0.1509 -0.1594  1.1022  11.00000  0.05    0.13
;
