# Supplementary material for: Crystal structure and Hirshfeld surface analysis of (E)-4-amino-N′-[1-(4-methyl­phen­yl)ethyl­idene]benzohydrazide
Source: Acta Crystallogr E Crystallogr Commun. 2017 Jun 13;73(Pt 7):1029–32. doi: 10.1107/S205698901700857X (PMC5499283; doi:10.1107/S205698901700857X)
Supplement: Supplementary file 2 [file e-73-01029-Isup2.hkl]

# 
# h,k,l, Fc-squared, Fo-squared, sigma(Fo-squared) and status flag 
# 
data_I
_shelx_title ' SS-3 in P2(1)2(1)2(1)' 
_shelx_refln_list_code          4 
_shelx_F_calc_maximum      135.34 
_exptl_crystal_F_000       568.00 
_reflns_d_resolution_high  0.7505 
 
loop_ 
 _symmetry_equiv_pos_as_xyz 
 'x, y, z' 
 'x+1/2, -y+1/2, -z' 
 '-x, y+1/2, -z+1/2' 
 '-x+1/2, -y, z+1/2' 
 
_cell_length_a     5.7011 
_cell_length_b    15.4836 
_cell_length_c    16.2128 
_cell_angle_alpha  90.000 
_cell_angle_beta   90.000 
_cell_angle_gamma  90.000 
 
_shelx_F_squared_multiplier     1.000 
 
loop_ 
 _refln_index_h 
 _refln_index_k 
 _refln_index_l 
 _refln_F_squared_calc 
 _refln_F_squared_meas 
 _refln_F_squared_sigma 
 _refln_observed_status 
   2   0   0      433.78      412.00      6.29 o 
   4   0   0       18.50       18.72      1.62 o 
   6   0   0        3.80        3.07      2.30 o 
   1   1   0      261.56      250.87      3.69 o 
   2   1   0      249.09      271.91      2.71 o 
   3   1   0     1306.21     1412.46     12.50 o 
   4   1   0       30.73       39.44      1.76 o 
   5   1   0        8.04        6.63      1.15 o 
   6   1   0       57.28       60.10      2.08 o 
   7   1   0        3.36        2.33      1.45 o 
   0   2   0      252.00      137.89      6.13 o 
   1   2   0     1291.26     1313.15     10.68 o 
   2   2   0      747.80      832.39      7.40 o 
   3   2   0     1155.01     1353.41     12.02 o 
   4   2   0       25.16       31.75      1.31 o 
   5   2   0       22.79       19.55      2.05 o 
   6   2   0        0.00       -0.89      0.97 o 
   7   2   0        0.00       -0.54      1.36 o 
   1   3   0       50.36       38.31      0.49 o 
   2   3   0     1201.12     1177.03      9.78 o 
   3   3   0      277.20      301.15      3.17 o 
   4   3   0        0.70       -0.05      0.64 o 
   5   3   0       48.78       40.42      2.80 o 
   6   3   0       51.21       46.09      1.96 o 
   7   3   0        7.92        4.75      1.59 o 
   0   4   0     1266.06     1273.20     14.45 o 
   1   4   0     1370.00     1333.29     10.01 o 
   2   4   0      216.18      241.52      2.35 o 
   3   4   0       10.64       10.47      0.52 o 
   4   4   0       12.21       13.81      0.78 o 
   5   4   0       34.30       31.25      1.87 o 
   6   4   0        0.12        1.62      1.12 o 
   7   4   0        2.15        3.69      1.70 o 
   1   5   0      342.88      375.86      3.15 o 
   2   5   0      703.89      781.05      6.10 o 
   3   5   0       55.19       73.02      1.10 o 
   4   5   0       72.42       82.28      1.93 o 
   5   5   0      425.32      457.78      6.42 o 
   6   5   0      222.33      225.61      4.20 o 
   7   5   0        3.94        3.95      1.79 o 
   0   6   0        9.12        8.34      0.37 o 
   1   6   0      136.53      131.28      1.39 o 
   2   6   0      741.50      850.08      6.96 o 
   3   6   0      371.88      409.78      4.40 o 
   4   6   0       22.45       23.08      1.25 o 
   5   6   0        4.38        3.20      1.21 o 
   6   6   0        9.15       10.57      1.34 o 
   7   6   0        0.15        2.72      3.06 o 
   1   7   0       99.74      103.44      1.15 o 
   2   7   0      521.16      571.37      4.84 o 
   3   7   0      133.16      154.96      2.33 o 
   4   7   0        1.20        0.33      0.70 o 
   5   7   0        0.81        1.19      0.95 o 
   6   7   0        0.76        0.77      1.14 o 
   7   7   0        3.47        3.24      3.24 o 
   0   8   0     7633.58     7968.30     86.39 o 
   1   8   0      729.72      765.04      6.02 o 
   2   8   0        2.76        5.29      0.34 o 
   3   8   0       34.89       26.14      0.97 o 
   4   8   0      338.45      350.42      4.62 o 
   5   8   0        0.12       -0.98      0.98 o 
   6   8   0        3.70        5.38      1.45 o 
   1   9   0       45.02       41.17      0.68 o 
   2   9   0        3.80        2.37      0.40 o 
   3   9   0      420.42      396.17      4.52 o 
   4   9   0      263.20      254.56      3.71 o 
   5   9   0        1.67       -0.87      0.89 o 
   6   9   0        5.76        5.22      1.41 o 
   0  10   0      555.44      599.84      7.17 o 
   1  10   0       49.43       51.08      0.80 o 
   2  10   0       37.24       36.68      1.17 o 
   3  10   0      146.63      158.17      2.23 o 
   4  10   0      135.01      131.85      2.75 o 
   5  10   0        4.40        6.54      1.27 o 
   6  10   0        0.20       -0.84      1.40 o 
   1  11   0        2.87        2.94      0.40 o 
   2  11   0       59.52       53.69      1.12 o 
   3  11   0        0.72       -0.54      0.54 o 
   4  11   0        9.42        8.35      1.02 o 
   5  11   0        3.47        5.68      1.33 o 
   6  11   0        4.19        2.72      2.89 o 
   0  12   0      105.18      107.36      2.24 o 
   1  12   0       64.61       67.13      1.13 o 
   2  12   0      136.29      136.82      1.87 o 
   3  12   0        2.11        0.97      0.72 o 
   4  12   0        6.16        7.43      1.24 o 
   5  12   0        2.12        2.40      1.47 o 
   6  12   0        3.45       -0.17      2.89 o 
   1  13   0      123.51      125.93      2.28 o 
   2  13   0      167.31      160.57      2.43 o 
   3  13   0       47.79       48.13      1.72 o 
   4  13   0       32.85       32.30      2.22 o 
   5  13   0       50.45       55.04      2.99 o 
   0  14   0       75.07       68.06      1.69 o 
   1  14   0       88.30       76.91      1.72 o 
   2  14   0      154.44      164.01      2.78 o 
   3  14   0      136.47      133.54      2.82 o 
   4  14   0        0.41       -0.09      1.28 o 
   5  14   0        3.19        8.85      3.58 o 
   1  15   0       36.19       35.23      1.76 o 
   2  15   0       84.82       89.28      2.32 o 
   3  15   0        9.74       12.75      1.20 o 
   4  15   0        0.01       -0.50      1.22 o 
   5  15   0        1.30       -1.70      3.24 o 
   0  16   0       78.17       73.54      3.30 o 
   1  16   0        2.71        2.22      1.04 o 
   2  16   0       19.33       20.83      1.36 o 
   3  16   0       65.34       63.02      2.20 o 
   4  16   0       51.31       58.79      3.10 o 
   1  17   0        0.29        0.32      1.02 o 
   2  17   0        0.26        1.22      1.06 o 
   3  17   0        4.05        4.47      1.35 o 
   4  17   0       25.08       23.52      2.93 o 
   0  18   0       56.03       53.55      3.27 o 
   1  18   0        0.97        0.58      1.06 o 
   2  18   0        0.22       -0.11      1.33 o 
   3  18   0        0.01        7.32      3.58 o 
   1  19   0        0.04        0.37      1.13 o 
   2  19   0        0.38       -0.04      1.42 o 
   0  20   0        0.46       -2.21      2.55 o 
   1  20   0        0.01       -0.77      2.81 o 
   1   0   1      165.41      193.53      2.62 o 
   2   0   1       86.91       86.80      1.14 o 
   3   0   1       63.61       62.84      1.22 o 
   4   0   1       66.96       75.54      1.93 o 
   5   0   1        0.02       -0.66      0.66 o 
   6   0   1       14.76       12.92      2.12 o 
   7   0   1        2.39       -0.92      1.36 o 
  -7   1   1        2.77        1.24      1.47 o 
  -6   1   1        2.87        2.37      0.99 o 
  -5   1   1       31.50       28.55      1.39 o 
  -4   1   1      178.44      194.07      2.82 o 
  -3   1   1      121.76      148.37      1.87 o 
  -2   1   1     1342.46     1406.22     12.15 o 
  -1   1   1     3356.97     3174.49     36.24 o 
   0   1   1      100.29       -0.10      0.10 o 
   1   1   1     3358.40     3177.45     29.57 o 
   2   1   1     1342.81     1389.54     12.15 o 
   3   1   1      122.03      148.40      1.88 o 
   4   1   1      178.44      197.51      3.03 o 
   5   1   1       31.53       27.28      1.25 o 
   6   1   1        2.87        0.39      1.17 o 
   7   1   1        2.78       -0.37      1.32 o 
  -7   2   1        4.84        1.10      1.42 o 
  -6   2   1        4.96        1.93      1.00 o 
  -5   2   1       12.07       11.22      1.34 o 
  -4   2   1       41.73       35.16      1.18 o 
  -3   2   1     1011.53     1121.68     10.11 o 
  -2   2   1     1610.13     1646.04     14.18 o 
  -1   2   1      619.68      630.57      5.28 o 
   0   2   1       55.80       36.42      1.07 o 
   1   2   1      618.65      629.00      5.95 o 
   2   2   1     1610.72     1632.33     14.18 o 
   3   2   1     1011.51     1133.40     10.11 o 
   4   2   1       41.66       35.29      1.05 o 
   5   2   1       12.07       13.67      1.12 o 
   6   2   1        4.95        2.47      1.25 o 
   7   2   1        4.86        2.64      1.46 o 
  -7   3   1        0.82        0.62      1.57 o 
  -6   3   1        9.48       10.02      1.26 o 
  -5   3   1       73.52       67.36      2.33 o 
  -4   3   1       15.07       12.36      0.81 o 
  -3   3   1       46.32       48.23      1.46 o 
  -2   3   1      255.16      288.11      2.70 o 
  -1   3   1     1515.22     1613.52     16.06 o 
   0   3   1      142.49      126.12      1.58 o 
   1   3   1     1515.29     1610.21     12.55 o 
   2   3   1      255.21      287.26      2.85 o 
   3   3   1       46.33       49.11      1.01 o 
   4   3   1       15.10       11.99      0.57 o 
   5   3   1       73.58       70.15      2.38 o 
   6   3   1        9.43        8.32      1.67 o 
   7   3   1        0.82        2.26      1.47 o 
  -7   4   1        3.05        2.14      1.80 o 
  -6   4   1      139.16      134.85      3.09 o 
  -5   4   1      327.12      337.02      5.02 o 
  -4   4   1       27.51       28.56      1.13 o 
  -3   4   1        0.08       -0.31      0.34 o 
  -2   4   1       53.98       71.79      0.92 o 
  -1   4   1      204.14      234.34      1.97 o 
   0   4   1      306.28      309.65      2.72 o 
   1   4   1      203.82      234.42      2.04 o 
   2   4   1       53.92       72.20      0.99 o 
   3   4   1        0.08        0.30      0.38 o 
   4   4   1       27.56       30.08      1.19 o 
   5   4   1      327.30      331.43      5.64 o 
   6   4   1      139.16      133.51      4.55 o 
   7   4   1        3.04        3.69      1.52 o 
  -7   5   1        1.91        1.24      1.70 o 
  -6   5   1        8.88       14.53      1.39 o 
  -5   5   1       63.64       72.13      2.14 o 
  -4   5   1       42.83       41.90      1.33 o 
  -3   5   1       39.34       31.03      0.80 o 
  -2   5   1      379.06      418.26      3.62 o 
  -1   5   1      293.71      337.36      2.77 o 
   0   5   1        8.41        7.75      0.26 o 
   1   5   1      293.71      336.40      2.85 o 
   2   5   1      379.38      423.55      3.84 o 
   3   5   1       39.35       32.43      0.87 o 
   4   5   1       42.82       42.88      1.38 o 
   5   5   1       63.62       74.20      3.16 o 
   6   5   1        8.91       10.75      1.39 o 
   7   5   1        1.91        2.97      3.32 o 
  -7   6   1        3.87        3.33      2.33 o 
  -6   6   1       10.22       11.85      1.35 o 
  -5   6   1       49.51       49.74      1.89 o 
  -4   6   1       89.41       88.41      1.89 o 
  -3   6   1       89.51      108.46      1.72 o 
  -2   6   1      417.45      439.39      3.66 o 
  -1   6   1      324.13      358.22      3.10 o 
   0   6   1       61.18       52.24      0.70 o 
   1   6   1      324.03      359.77      3.21 o 
   2   6   1      417.59      444.97      3.84 o 
   3   6   1       89.40      107.55      1.83 o 
   4   6   1       89.50       84.40      1.86 o 
   5   6   1       49.52       52.46      2.14 o 
   6   6   1       10.22       12.27      1.84 o 
   7   6   1        3.87        3.92      3.24 o 
  -7   7   1        3.52        1.02      3.06 o 
  -6   7   1       15.28       14.30      1.47 o 
  -5   7   1       10.78        9.73      1.14 o 
  -4   7   1       80.98       79.55      1.85 o 
  -3   7   1       88.48       90.71      1.59 o 
  -2   7   1       42.07       43.32      0.71 o 
  -1   7   1      206.41      232.84      1.97 o 
   0   7   1        0.08        0.88      0.25 o 
   1   7   1      206.24      232.52      2.25 o 
   2   7   1       42.05       44.23      0.83 o 
   3   7   1       88.28       91.05      1.69 o 
   4   7   1       80.96       77.40      1.99 o 
   5   7   1       10.81       12.23      1.33 o 
   6   7   1       15.24       14.22      1.47 o 
   7   7   1        3.51       -1.94      2.08 o 
  -6   8   1       26.50       31.30      1.85 o 
  -5   8   1       14.34       11.85      1.19 o 
  -4   8   1       50.07       52.61      1.62 o 
  -3   8   1      100.36      101.21      1.72 o 
  -2   8   1       13.71       15.70      0.68 o 
  -1   8   1       76.04       78.58      0.91 o 
   0   8   1       13.18       23.37      1.00 o 
   1   8   1       75.96       76.69      1.25 o 
   2   8   1       13.75       16.65      0.66 o 
   3   8   1      100.23       98.83      1.83 o 
   4   8   1       50.00       52.88      1.76 o 
   5   8   1       14.31       13.69      1.22 o 
   6   8   1       26.54       27.65      1.99 o 
  -6   9   1        3.52        4.87      1.46 o 
  -5   9   1        0.02       -0.85      0.85 o 
  -4   9   1       92.62       96.28      2.13 o 
  -3   9   1      219.02      232.96      3.04 o 
  -2   9   1       45.56       42.26      0.94 o 
  -1   9   1       74.72       75.06      0.89 o 
   0   9   1      716.09      780.49      6.41 o 
   1   9   1       74.85       73.87      0.91 o 
   2   9   1       45.54       43.84      0.93 o 
   3   9   1      219.17      231.43      3.23 o 
   4   9   1       92.43       94.01      2.28 o 
   5   9   1        0.02       -0.85      0.85 o 
   6   9   1        3.53        5.28      1.45 o 
  -6  10   1       15.62       19.13      4.94 o 
  -5  10   1        5.24        6.57      1.47 o 
  -4  10   1       13.85       16.79      1.18 o 
  -3  10   1      800.56      762.20      6.99 o 
  -2  10   1      414.81      392.66      4.06 o 
  -1  10   1       69.66       80.69      0.99 o 
   0  10   1       46.86       41.47      0.77 o 
   1  10   1       69.65       81.26      1.05 o 
   2  10   1      415.03      396.64      4.12 o 
   3  10   1      800.89      765.61      7.94 o 
   4  10   1       13.84       15.95      1.17 o 
   5  10   1        5.25        5.79      1.29 o 
   6  10   1       15.64       17.13      2.22 o 
  -6  11   1       14.73       17.20      3.75 o 
  -5  11   1       10.47       10.29      1.50 o 
  -4  11   1       10.45       10.06      1.06 o 
  -3  11   1       82.29       85.43      1.41 o 
  -2  11   1      187.77      182.18      2.19 o 
  -1  11   1      105.26       97.17      1.27 o 
   0  11   1       31.21       28.95      0.74 o 
   1  11   1      105.37       99.21      1.23 o 
   2  11   1      187.54      179.30      2.30 o 
   3  11   1       82.37       85.32      1.59 o 
   4  11   1       10.49        7.79      1.16 o 
   5  11   1       10.47       10.88      1.46 o 
   6  11   1       14.77       22.82      4.26 o 
  -6  12   1        8.86        9.88      3.41 o 
  -5  12   1       24.22       22.50      2.05 o 
  -4  12   1       15.70       12.61      1.32 o 
  -3  12   1       10.11       10.68      0.85 o 
  -2  12   1      203.93      197.01      2.37 o 
  -1  12   1       73.07       68.80      1.21 o 
   0  12   1       10.23        7.68      0.49 o 
   1  12   1       73.17       69.25      1.13 o 
   2  12   1      203.71      198.66      2.38 o 
   3  12   1       10.12        9.80      0.98 o 
   4  12   1       15.74       15.47      1.74 o 
   5  12   1       24.24       21.84      2.06 o 
   6  12   1        8.86        8.17      3.58 o 
  -5  13   1       10.16       11.66      1.99 o 
  -4  13   1        0.81       -0.54      1.25 o 
  -3  13   1       14.29       12.86      0.92 o 
  -2  13   1      102.60       95.59      1.71 o 
  -1  13   1       19.47       21.05      0.91 o 
   0  13   1       18.07       18.81      0.63 o 
   1  13   1       19.41       20.54      1.04 o 
   2  13   1      102.69       94.02      1.79 o 
   3  13   1       14.28       14.27      1.14 o 
   4  13   1        0.81        1.62      1.16 o 
   5  13   1       10.17       10.82      1.83 o 
  -5  14   1        3.17        1.53      3.06 o 
  -4  14   1        6.32        5.73      1.49 o 
  -3  14   1       12.51       16.86      1.25 o 
  -2  14   1       53.53       64.06      1.95 o 
  -1  14   1      103.43      101.07      2.26 o 
   0  14   1       62.61       49.20      1.45 o 
   1  14   1      103.68      107.21      2.27 o 
   2  14   1       53.56       62.79      2.18 o 
   3  14   1       12.51       16.36      1.26 o 
   4  14   1        6.32        6.33      1.57 o 
   5  14   1        3.17        2.04      3.24 o 
  -5  15   1        1.48        0.85      3.24 o 
  -4  15   1        6.30        6.13      1.44 o 
  -3  15   1       54.25       59.27      2.05 o 
  -2  15   1       74.24       71.81      2.52 o 
  -1  15   1       94.64       79.70      2.44 o 
   0  15   1        1.92        2.33      0.93 o 
   1  15   1       94.62       85.37      2.49 o 
   2  15   1       74.15       76.41      2.39 o 
   3  15   1       54.17       60.51      2.06 o 
   4  15   1        6.29        5.15      1.58 o 
   5  15   1        1.48       -0.34      3.24 o 
  -4  16   1        3.67        1.37      1.60 o 
  -3  16   1       11.76       14.66      1.68 o 
  -2  16   1        3.68        3.42      1.01 o 
  -1  16   1       17.98       19.03      1.47 o 
   0  16   1       16.22       16.00      1.34 o 
   1  16   1       18.01       21.10      1.57 o 
   2  16   1        3.66        3.15      0.94 o 
   3  16   1       11.76       12.97      1.31 o 
   4  16   1        3.67        1.28      2.81 o 
  -4  17   1        3.59        4.44      2.21 o 
  -3  17   1        1.31        2.26      1.24 o 
  -2  17   1        8.47        9.91      1.56 o 
  -1  17   1        9.06        9.48      1.27 o 
   0  17   1       42.63       43.33      1.99 o 
   1  17   1        9.04        8.68      1.24 o 
   2  17   1        8.48        9.19      1.27 o 
   3  17   1        1.32        2.95      1.31 o 
   4  17   1        3.57        5.90      2.37 o 
  -3  18   1       35.21       41.00      3.04 o 
  -2  18   1        4.74        5.44      1.29 o 
  -1  18   1        5.50        6.28      1.22 o 
   0  18   1        1.21        3.41      1.40 o 
   1  18   1        5.48        5.18      1.23 o 
   2  18   1        4.73        6.37      2.18 o 
   3  18   1       35.26       37.12      4.94 o 
  -2  19   1        3.46        5.86      1.63 o 
  -1  19   1        2.50        1.99      1.65 o 
   0  19   1        0.90       -0.45      1.09 o 
   1  19   1        2.51        4.50      1.33 o 
   2  19   1        3.45        4.38      1.98 o 
  -1  20   1        5.85        7.97      2.30 o 
   0  20   1        0.04       -0.37      1.33 o 
   1  20   1        5.85        5.75      2.10 o 
   0   0   2       15.14       -0.85      1.70 o 
   1   0   2     1371.22     1297.41      9.38 o 
   2   0   2       39.61       50.57      0.76 o 
   3   0   2       14.92       13.19      0.55 o 
   4   0   2      196.71      195.33      2.80 o 
   5   0   2       29.41       28.92      1.43 o 
   6   0   2        0.67        0.49      1.17 o 
   7   0   2       13.90       13.19      1.78 o 
  -7   1   2        0.26        0.62      1.38 o 
  -6   1   2        2.40        1.87      1.21 o 
  -5   1   2        0.68       -0.76      0.76 o 
  -4   1   2        9.01        8.49      0.73 o 
  -3   1   2        0.24       -0.31      0.34 o 
  -2   1   2      250.76      257.20      2.45 o 
  -1   1   2    12403.33    11832.57     89.12 o 
   0   1   2      230.99      113.56      3.49 o 
   1   1   2    12405.70    11901.82     91.95 o 
   2   1   2      250.67      260.03      2.44 o 
   3   1   2        0.25        0.13      0.42 o 
   4   1   2        9.02        7.40      0.71 o 
   5   1   2        0.68       -0.85      0.85 o 
   6   1   2        2.40        1.35      1.42 o 
   7   1   2        0.26       -1.32      1.32 o 
  -7   2   2       17.73       16.48      1.87 o 
  -6   2   2        5.56        4.12      1.05 o 
  -5   2   2        5.06        1.89      0.87 o 
  -4   2   2       69.63       65.88      1.76 o 
  -3   2   2      164.98      191.82      2.11 o 
  -2   2   2       46.79       44.86      0.74 o 
  -1   2   2      770.12      798.69      6.47 o 
   0   2   2     1098.29      995.07     28.33 o 
   1   2   2      769.34      799.29      6.68 o 
   2   2   2       46.74       46.41      0.80 o 
   3   2   2      164.66      190.57      2.06 o 
   4   2   2       69.61       63.36      1.32 o 
   5   2   2        5.04        4.24      0.76 o 
   6   2   2        5.53        5.76      1.34 o 
   7   2   2       17.73       18.96      1.95 o 
  -7   3   2        1.39       -0.09      1.42 o 
  -6   3   2       12.69       10.94      1.24 o 
  -5   3   2       29.85       33.80      1.58 o 
  -4   3   2       15.76       14.74      1.05 o 
  -3   3   2       94.94      117.09      1.53 o 
  -2   3   2       77.73      102.39      1.51 o 
  -1   3   2     5223.72     5165.12     42.07 o 
   0   3   2       31.33       40.59      0.85 o 
   1   3   2     5222.95     5158.94     42.09 o 
   2   3   2       77.53      101.11      1.65 o 
   3   3   2       94.94      117.85      1.62 o 
   4   3   2       15.76       13.50      0.99 o 
   5   3   2       29.89       34.37      1.85 o 
   6   3   2       12.70       13.17      1.88 o 
   7   3   2        1.38        1.42      1.48 o 
  -7   4   2        3.88        1.16      1.65 o 
  -6   4   2        9.78       12.60      1.33 o 
  -5   4   2      216.67      206.91      4.10 o 
  -4   4   2      106.04      100.50      1.92 o 
  -3   4   2      131.86      116.01      1.52 o 
  -2   4   2       47.38       53.55      0.84 o 
  -1   4   2       86.31       88.30      0.99 o 
   0   4   2      808.06      850.78      6.79 o 
   1   4   2       86.08       88.24      1.19 o 
   2   4   2       47.53       53.24      0.88 o 
   3   4   2      131.78      116.03      1.61 o 
   4   4   2      106.01       94.72      2.10 o 
   5   4   2      216.63      215.41      4.23 o 
   6   4   2        9.75       10.09      1.84 o 
   7   4   2        3.88       -0.35      1.70 o 
  -7   5   2        1.63        0.96      1.75 o 
  -6   5   2       15.21       14.22      1.38 o 
  -5   5   2        3.96        3.55      1.01 o 
  -4   5   2        1.58        0.87      0.71 o 
  -3   5   2       50.49       55.78      1.04 o 
  -2   5   2      613.67      618.61      5.14 o 
  -1   5   2      195.58      218.59      2.09 o 
   0   5   2      186.72      217.01      1.97 o 
   1   5   2      195.60      216.33      2.07 o 
   2   5   2      613.44      617.98      5.70 o 
   3   5   2       50.50       56.91      1.09 o 
   4   5   2        1.56       -0.30      0.69 o 
   5   5   2        3.96        4.24      1.19 o 
   6   5   2       15.19       16.78      1.70 o 
   7   5   2        1.63        1.02      3.06 o 
  -7   6   2       15.00       23.11      2.50 o 
  -6   6   2       48.90       54.67      2.93 o 
  -5   6   2       26.56       28.44      1.51 o 
  -4   6   2       84.77       87.00      1.88 o 
  -3   6   2       91.17      117.66      1.79 o 
  -2   6   2       48.89       51.82      0.82 o 
  -1   6   2        6.52        9.05      0.42 o 
   0   6   2      353.92      360.04      2.92 o 
   1   6   2        6.51        9.80      0.41 o 
   2   6   2       48.83       52.95      1.09 o 
   3   6   2       91.07      115.21      1.91 o 
   4   6   2       84.83       85.04      3.02 o 
   5   6   2       26.47       27.47      1.70 o 
   6   6   2       48.96       54.62      4.23 o 
   7   6   2       14.99       20.02      5.87 o 
  -6   7   2        3.27        3.48      1.16 o 
  -5   7   2       19.41       21.02      1.38 o 
  -4   7   2        2.36        1.69      0.75 o 
  -3   7   2      170.17      173.96      2.38 o 
  -2   7   2      147.40      160.22      1.60 o 
  -1   7   2      684.39      776.83      6.09 o 
   0   7   2      770.15      794.16      6.46 o 
   1   7   2      683.65      766.08      6.55 o 
   2   7   2      147.38      162.74      1.78 o 
   3   7   2      170.30      178.11      3.31 o 
   4   7   2        2.37        1.71      0.82 o 
   5   7   2       19.43       20.69      2.56 o 
   6   7   2        3.27        3.44      1.63 o 
   7   7   2        7.69        8.21      2.49 o 
  -6   8   2       30.14       31.93      2.24 o 
  -5   8   2        6.70        4.59      1.05 o 
  -4   8   2       67.03       64.27      1.77 o 
  -3   8   2      383.10      386.87      4.40 o 
  -2   8   2       15.00       14.18      0.48 o 
  -1   8   2       79.85       83.88      1.02 o 
   0   8   2       32.41       29.47      0.55 o 
   1   8   2       79.93       83.17      1.06 o 
   2   8   2       14.99       13.84      0.55 o 
   3   8   2      383.51      395.07      4.73 o 
   4   8   2       67.10       60.81      1.88 o 
   5   8   2        6.73        6.35      1.17 o 
   6   8   2       30.15       29.78      2.04 o 
  -6   9   2        6.92        9.22      1.76 o 
  -5   9   2        1.43        1.42      0.95 o 
  -4   9   2       42.71       47.37      1.77 o 
  -3   9   2      470.97      482.46      4.66 o 
  -2   9   2      222.07      214.79      2.45 o 
  -1   9   2      563.46      572.19      4.48 o 
   0   9   2      255.40      256.49      2.39 o 
   1   9   2      564.05      566.90      4.57 o 
   2   9   2      221.74      216.86      2.43 o 
   3   9   2      470.92      483.41      5.69 o 
   4   9   2       42.69       49.59      1.75 o 
   5   9   2        1.43       -0.50      1.76 o 
   6   9   2        6.89        6.23      1.52 o 
  -6  10   2        3.14        4.34      2.16 o 
  -5  10   2        7.06        5.54      1.13 o 
  -4  10   2        3.32        3.64      0.89 o 
  -3  10   2      107.89      105.41      1.58 o 
  -2  10   2       67.74       64.76      1.14 o 
  -1  10   2       27.01       24.87      0.60 o 
   0  10   2        0.10        0.56      0.25 o 
   1  10   2       26.93       27.07      0.62 o 
   2  10   2       67.73       65.25      1.28 o 
   3  10   2      107.83      105.34      2.01 o 
   4  10   2        3.34        3.40      0.97 o 
   5  10   2        7.04        5.62      1.34 o 
   6  10   2        3.13       -0.86      1.86 o 
  -6  11   2        5.43        9.71      3.41 o 
  -5  11   2       31.22       33.46      3.35 o 
  -4  11   2        0.99        0.00      0.83 o 
  -3  11   2      160.64      159.89      2.13 o 
  -2  11   2      117.64      121.86      1.70 o 
  -1  11   2      210.78      200.14      2.17 o 
   0  11   2        0.58        0.26      0.27 o 
   1  11   2      210.65      199.56      1.97 o 
   2  11   2      117.54      125.30      2.21 o 
   3  11   2      160.62      161.54      2.64 o 
   4  11   2        1.00        0.00      1.11 o 
   5  11   2       31.21       32.07      2.97 o 
   6  11   2        5.42        6.64      3.06 o 
  -6  12   2        8.96       10.56      3.41 o 
  -5  12   2        4.13        4.19      1.54 o 
  -4  12   2       12.99       12.74      1.89 o 
  -3  12   2        8.98        7.90      0.76 o 
  -2  12   2        0.00        0.40      0.58 o 
  -1  12   2       88.86       90.40      1.28 o 
   0  12   2       85.29       85.39      1.15 o 
   1  12   2       88.78       90.99      1.88 o 
   2  12   2        0.00        0.86      0.46 o 
   3  12   2        8.97        7.34      0.94 o 
   4  12   2       12.99       14.27      1.45 o 
   5  12   2        4.11        5.56      1.44 o 
   6  12   2        8.95        5.79      3.24 o 
  -5  13   2        6.78        5.77      1.70 o 
  -4  13   2       28.93       33.30      2.24 o 
  -3  13   2       27.56       26.68      1.27 o 
  -2  13   2      150.96      150.55      2.22 o 
  -1  13   2       77.69       77.09      1.29 o 
   0  13   2        1.02       -0.42      0.42 o 
   1  13   2       77.63       73.29      1.37 o 
   2  13   2      151.08      149.79      2.36 o 
   3  13   2       27.53       24.16      1.55 o 
   4  13   2       28.95       32.44      1.91 o 
   5  13   2        6.77        8.03      1.76 o 
  -5  14   2        7.40        5.28      3.06 o 
  -4  14   2       15.25       17.60      1.62 o 
  -3  14   2       46.11       43.53      1.70 o 
  -2  14   2      129.63      130.58      2.45 o 
  -1  14   2       19.56       18.47      0.96 o 
   0  14   2        0.02       -0.56      0.56 o 
   1  14   2       19.53       17.62      1.11 o 
   2  14   2      129.63      126.56      2.44 o 
   3  14   2       46.13       45.45      1.65 o 
   4  14   2       15.26       17.95      2.99 o 
   5  14   2        7.40        6.64      3.41 o 
  -5  15   2        5.56        3.64      2.22 o 
  -4  15   2       15.29       13.90      1.58 o 
  -3  15   2       47.05       49.03      2.28 o 
  -2  15   2       64.46       68.76      2.09 o 
  -1  15   2        9.40        7.56      1.11 o 
   0  15   2       20.18       20.80      1.28 o 
   1  15   2        9.43        7.58      0.99 o 
   2  15   2       64.41       73.43      2.15 o 
   3  15   2       47.04       52.21      2.46 o 
   4  15   2       15.28       13.52      1.89 o 
   5  15   2        5.56        8.17      3.58 o 
  -4  16   2        3.13        2.70      1.55 o 
  -3  16   2       42.49       42.33      2.80 o 
  -2  16   2       11.12       11.91      1.19 o 
  -1  16   2       58.05       52.36      2.07 o 
   0  16   2        3.50        4.84      1.08 o 
   1  16   2       58.04       55.51      2.19 o 
   2  16   2       11.12       13.43      1.72 o 
   3  16   2       42.53       42.54      2.62 o 
   4  16   2        3.14       -2.47      2.47 o 
  -4  17   2       14.40       20.10      2.83 o 
  -3  17   2       41.70       54.74      2.52 o 
  -2  17   2        4.18        4.00      1.18 o 
  -1  17   2       10.84       12.06      1.55 o 
   0  17   2        3.53        5.85      1.17 o 
   1  17   2       10.80        8.76      1.29 o 
   2  17   2        4.17        4.04      1.39 o 
   3  17   2       41.66       52.68      2.47 o 
   4  17   2       14.41       24.69      4.60 o 
  -3  18   2        1.94        4.80      1.60 o 
  -2  18   2        1.91        1.20      1.20 o 
  -1  18   2        6.53        6.41      1.22 o 
   0  18   2        2.66        1.95      1.12 o 
   1  18   2        6.54        7.49      1.43 o 
   2  18   2        1.90        1.37      1.64 o 
   3  18   2        1.93        5.79      3.24 o 
  -2  19   2        0.98        0.33      1.37 o 
  -1  19   2        6.43        7.34      1.60 o 
   0  19   2        1.65        1.01      1.11 o 
   1  19   2        6.44        6.62      1.36 o 
   2  19   2        0.98        0.01      1.49 o 
  -1  20   2        3.66        3.61      1.50 o 
   0  20   2        2.20        1.75      1.42 o 
   1  20   2        3.65        2.63      2.38 o 
   1   0   3      469.29      465.54      3.52 o 
   2   0   3      434.49      466.80      3.92 o 
   3   0   3     1419.21     1467.63     12.29 o 
   4   0   3      104.62      110.39      1.93 o 
   5   0   3       32.11       34.40      1.86 o 
   6   0   3        0.46       -0.66      1.12 o 
   7   0   3        0.04       -0.87      1.40 o 
  -7   1   3       11.80       14.35      2.04 o 
  -6   1   3        6.01        6.36      1.37 o 
  -5   1   3       39.69       35.48      1.76 o 
  -4   1   3      139.30      143.58      2.29 o 
  -3   1   3      217.02      245.50      2.55 o 
  -2   1   3      139.96      150.53      1.49 o 
  -1   1   3     2898.39     2888.66     21.94 o 
   0   1   3     9079.39     8005.43    165.72 o 
   1   1   3     2898.59     2950.00     21.76 o 
   2   1   3      139.89      149.75      1.58 o 
   3   1   3      217.08      244.29      2.50 o 
   4   1   3      139.14      140.79      2.22 o 
   5   1   3       39.65       39.23      1.31 o 
   6   1   3        6.03        6.34      1.36 o 
   7   1   3       11.81       11.82      1.74 o 
  -7   2   3        9.30       10.88      1.74 o 
  -6   2   3       44.29       44.01      2.27 o 
  -5   2   3       58.91       54.99      1.81 o 
  -4   2   3       61.71       60.69      1.47 o 
  -3   2   3      178.77      198.88      2.18 o 
  -2   2   3      164.50      158.67      1.68 o 
  -1   2   3     2872.52     2896.07     22.59 o 
   0   2   3    14141.42    12545.79    112.90 o 
   1   2   3     2873.17     2860.85     25.01 o 
   2   2   3      164.09      157.91      1.76 o 
   3   2   3      178.79      200.35      2.32 o 
   4   2   3       61.80       58.25      1.64 o 
   5   2   3       58.86       55.41      2.17 o 
   6   2   3       44.31       46.02      2.30 o 
   7   2   3        9.29       10.32      1.71 o 
  -7   3   3        0.71       -1.03      2.17 o 
  -6   3   3       35.61       40.88      1.85 o 
  -5   3   3      338.68      348.11      5.10 o 
  -4   3   3      326.56      335.88      4.26 o 
  -3   3   3      121.77      148.33      1.77 o 
  -2   3   3      439.80      516.81      4.56 o 
  -1   3   3     1090.75     1151.26      9.22 o 
   0   3   3       70.95       74.86      0.94 o 
   1   3   3     1092.02     1152.94     10.82 o 
   2   3   3      439.92      515.83      4.81 o 
   3   3   3      122.08      146.51      1.87 o 
   4   3   3      326.71      331.27      4.67 o 
   5   3   3      338.72      338.50      5.72 o 
   6   3   3       35.61       36.50      2.13 o 
   7   3   3        0.71       -2.21      2.21 o 
  -7   4   3        1.00        0.75      1.70 o 
  -6   4   3        5.44        5.17      1.13 o 
  -5   4   3       17.17       16.75      1.32 o 
  -4   4   3       47.92       49.89      1.45 o 
  -3   4   3      269.43      275.61      2.84 o 
  -2   4   3      248.55      285.64      2.62 o 
  -1   4   3      855.43      902.79      7.04 o 
   0   4   3        1.18        0.10      0.26 o 
   1   4   3      855.31      916.72      7.65 o 
   2   4   3      248.52      284.25      2.88 o 
   3   4   3      269.29      277.59      3.01 o 
   4   4   3       47.93       47.65      1.76 o 
   5   4   3       17.15       20.36      1.62 o 
   6   4   3        5.44        4.61      1.29 o 
   7   4   3        1.00        1.46      1.83 o 
  -7   5   3        7.72        6.38      1.93 o 
  -6   5   3       12.56       12.34      1.34 o 
  -5   5   3      110.96      101.77      2.48 o 
  -4   5   3       15.48        9.12      0.82 o 
  -3   5   3       90.96       99.79      1.65 o 
  -2   5   3      823.02      932.50      7.28 o 
  -1   5   3       73.79       76.87      0.82 o 
   0   5   3      541.92      503.09      4.42 o 
   1   5   3       74.10       77.89      1.15 o 
   2   5   3      822.88      938.70      8.37 o 
   3   5   3       91.12       99.03      1.49 o 
   4   5   3       15.44        7.72      0.90 o 
   5   5   3      110.91      102.87      2.83 o 
   6   5   3       12.57        8.61      1.96 o 
   7   5   3        7.70        6.64      3.24 o 
  -7   6   3       17.51       22.23      2.42 o 
  -6   6   3       82.90       88.94      2.65 o 
  -5   6   3      141.19      145.42      3.00 o 
  -4   6   3      140.78      141.76      2.41 o 
  -3   6   3       14.84       14.71      0.74 o 
  -2   6   3       75.31       76.45      0.96 o 
  -1   6   3      695.40      791.70      6.20 o 
   0   6   3       31.28       33.74      0.60 o 
   1   6   3      694.70      796.64      7.10 o 
   2   6   3       75.47       76.17      1.13 o 
   3   6   3       14.93       15.18      0.94 o 
   4   6   3      140.74      140.18      3.55 o 
   5   6   3      141.14      148.10      3.42 o 
   6   6   3       82.87       85.07      3.47 o 
   7   6   3       17.54       21.67      4.68 o 
  -6   7   3       14.13       16.58      1.49 o 
  -5   7   3       19.51       23.48      1.75 o 
  -4   7   3        1.61        1.46      0.76 o 
  -3   7   3       41.22       53.21      1.24 o 
  -2   7   3       76.11       71.55      0.95 o 
  -1   7   3      640.96      688.98      5.71 o 
   0   7   3     2464.59     2706.44     20.13 o 
   1   7   3      641.04      686.51      6.67 o 
   2   7   3       76.13       69.71      1.02 o 
   3   7   3       41.15       52.33      1.30 o 
   4   7   3        1.63        0.35      0.78 o 
   5   7   3       19.52       18.41      1.49 o 
   6   7   3       14.10       14.85      1.99 o 
   7   7   3       11.64       10.45      2.64 o 
  -6   8   3        0.89       -0.01      1.13 o 
  -5   8   3       10.65        9.64      1.15 o 
  -4   8   3      395.68      390.05      5.00 o 
  -3   8   3      328.60      316.99      3.75 o 
  -2   8   3       72.11       66.33      0.91 o 
  -1   8   3       20.38       19.20      0.53 o 
   0   8   3      231.55      273.61      2.34 o 
   1   8   3       20.46       18.37      0.47 o 
   2   8   3       72.01       65.82      1.07 o 
   3   8   3      328.29      320.16      4.03 o 
   4   8   3      395.53      382.04      5.39 o 
   5   8   3       10.64        9.28      1.32 o 
   6   8   3        0.90        0.94      1.50 o 
  -6   9   3        9.98       15.86      1.72 o 
  -5   9   3        4.20        4.60      1.09 o 
  -4   9   3       93.14       93.52      2.28 o 
  -3   9   3      139.70      136.62      2.09 o 
  -2   9   3       43.58       44.18      0.86 o 
  -1   9   3       52.47       60.34      1.00 o 
   0   9   3      326.19      300.45      2.86 o 
   1   9   3       52.43       59.22      0.97 o 
   2   9   3       43.60       44.72      0.92 o 
   3   9   3      139.71      141.86      2.32 o 
   4   9   3       93.08       94.23      2.51 o 
   5   9   3        4.20        1.48      1.38 o 
   6   9   3        9.97       11.10      1.89 o 
  -6  10   3        6.51        8.60      2.17 o 
  -5  10   3        1.34        0.87      1.11 o 
  -4  10   3       32.76       33.09      1.52 o 
  -3  10   3       62.19       57.86      1.22 o 
  -2  10   3        9.79        8.96      0.56 o 
  -1  10   3       44.30       44.50      0.81 o 
   0  10   3      387.63      371.93      3.67 o 
   1  10   3       44.31       44.65      0.72 o 
   2  10   3        9.88        7.66      0.50 o 
   3  10   3       62.09       56.61      1.64 o 
   4  10   3       32.75       32.85      2.02 o 
   5  10   3        1.34       -0.22      1.31 o 
   6  10   3        6.52        3.92      2.29 o 
  -6  11   3        0.69        4.60      2.89 o 
  -5  11   3       29.45       27.31      1.80 o 
  -4  11   3       86.09       81.71      2.18 o 
  -3  11   3      173.76      170.93      2.68 o 
  -2  11   3      168.81      158.29      2.00 o 
  -1  11   3      378.15      368.47      3.43 o 
   0  11   3       11.02        9.02      0.42 o 
   1  11   3      378.25      366.84      3.49 o 
   2  11   3      169.05      157.71      2.04 o 
   3  11   3      173.96      166.77      3.33 o 
   4  11   3       86.22       81.90      2.95 o 
   5  11   3       29.51       30.43      3.72 o 
   6  11   3        0.69       -0.54      5.36 o 
  -6  12   3        1.32        4.94      3.06 o 
  -5  12   3       17.58       17.90      1.90 o 
  -4  12   3       39.60       41.12      2.04 o 
  -3  12   3       40.66       37.41      1.25 o 
  -2  12   3      206.28      192.64      2.35 o 
  -1  12   3       16.09       16.20      0.65 o 
   0  12   3        6.96        7.85      0.48 o 
   1  12   3       16.06       16.08      0.72 o 
   2  12   3      206.26      188.39      2.38 o 
   3  12   3       40.62       37.17      2.05 o 
   4  12   3       39.58       43.45      2.36 o 
   5  12   3       17.59       16.83      1.73 o 
   6  12   3        1.33        1.19      3.24 o 
  -5  13   3       14.81       16.77      2.71 o 
  -4  13   3        1.42        0.96      1.08 o 
  -3  13   3       17.40       17.68      1.07 o 
  -2  13   3      318.03      318.92      4.01 o 
  -1  13   3       14.49       16.73      0.79 o 
   0  13   3        0.02       -0.41      0.41 o 
   1  13   3       14.47       16.21      0.63 o 
   2  13   3      318.16      319.13      4.18 o 
   3  13   3       17.40       14.21      1.47 o 
   4  13   3        1.43        2.39      1.18 o 
   5  13   3       14.78       15.76      2.11 o 
  -5  14   3        4.29       12.26      3.58 o 
  -4  14   3        7.64        9.02      1.40 o 
  -3  14   3       22.22       24.07      1.36 o 
  -2  14   3       41.24       42.82      1.55 o 
  -1  14   3       47.44       43.34      1.26 o 
   0  14   3       53.72       45.11      1.34 o 
   1  14   3       47.43       43.00      1.88 o 
   2  14   3       41.26       42.27      1.52 o 
   3  14   3       22.25       21.07      1.39 o 
   4  14   3        7.66        6.06      1.59 o 
   5  14   3        4.28        2.38      3.24 o 
  -5  15   3        6.34        5.78      2.28 o 
  -4  15   3        4.31        6.26      1.40 o 
  -3  15   3       26.53       30.07      1.83 o 
  -2  15   3       41.77       45.85      2.37 o 
  -1  15   3        7.28        5.26      1.22 o 
   0  15   3      112.22      102.53      2.85 o 
   1  15   3        7.26        5.22      0.94 o 
   2  15   3       41.77       44.08      1.58 o 
   3  15   3       26.47       28.63      1.57 o 
   4  15   3        4.31        5.83      2.38 o 
   5  15   3        6.33        6.64      3.58 o 
  -4  16   3       13.46       16.63      2.38 o 
  -3  16   3       18.92       22.04      1.71 o 
  -2  16   3        7.26        7.15      1.07 o 
  -1  16   3        9.76       10.22      1.21 o 
   0  16   3       79.51       74.92      2.39 o 
   1  16   3        9.74       10.92      1.65 o 
   2  16   3        7.22        7.76      1.08 o 
   3  16   3       18.93       23.24      1.47 o 
   4  16   3       13.44       15.56      2.89 o 
  -4  17   3        1.71        2.72      3.83 o 
  -3  17   3        5.93       10.71      1.74 o 
  -2  17   3       14.60       13.69      1.51 o 
  -1  17   3       10.80       13.20      1.35 o 
   0  17   3        1.73        2.83      1.07 o 
   1  17   3       10.81       10.12      1.31 o 
   2  17   3       14.59       13.32      1.67 o 
   3  17   3        5.92        8.51      1.44 o 
   4  17   3        1.71        1.53      3.24 o 
  -3  18   3        9.38        6.22      1.65 o 
  -2  18   3        6.00        5.66      1.26 o 
  -1  18   3        1.24        0.72      1.05 o 
   0  18   3        3.94        4.77      1.23 o 
   1  18   3        1.23        0.99      1.10 o 
   2  18   3        6.01        7.25      1.52 o 
   3  18   3        9.39        5.96      3.58 o 
  -2  19   3        2.44        2.39      1.79 o 
  -1  19   3        0.50        1.13      1.32 o 
   0  19   3        3.90        4.68      1.24 o 
   1  19   3        0.50        2.46      1.35 o 
   2  19   3        2.45        2.69      1.53 o 
  -1  20   3        4.35        4.03      1.47 o 
   0  20   3        3.28       -0.04      1.38 o 
   1  20   3        4.37        5.68      1.63 o 
   0   0   4      584.73      551.62      6.39 o 
   1   0   4      328.61      317.07      2.83 o 
   2   0   4      409.46      405.99      3.86 o 
   3   0   4      224.07      265.92      2.71 o 
   4   0   4      130.44      144.57      2.31 o 
   5   0   4       10.76       11.64      1.11 o 
   6   0   4        2.24       -0.54      1.16 o 
   7   0   4        1.84        2.88      1.51 o 
  -7   1   4        7.56        6.03      1.66 o 
  -6   1   4       24.48       27.60      1.89 o 
  -5   1   4       10.28        9.85      1.22 o 
  -4   1   4      151.80      155.35      2.45 o 
  -3   1   4      218.23      191.17      2.14 o 
  -2   1   4      197.36      222.89      2.00 o 
  -1   1   4     1615.35     1598.19     13.31 o 
   0   1   4     1667.53     1611.50     12.59 o 
   1   1   4     1615.98     1621.80     13.18 o 
   2   1   4      197.43      222.77      2.33 o 
   3   1   4      218.06      197.43      2.11 o 
   4   1   4      151.70      153.33      2.35 o 
   5   1   4       10.23       11.62      0.86 o 
   6   1   4       24.45       23.98      1.81 o 
   7   1   4        7.57       10.20      1.74 o 
  -7   2   4        5.25        7.82      1.89 o 
  -6   2   4       17.27       13.62      1.57 o 
  -5   2   4       25.17       26.83      1.78 o 
  -4   2   4       34.98       30.03      1.12 o 
  -3   2   4        0.93        2.38      0.39 o 
  -2   2   4       49.45       66.65      0.92 o 
  -1   2   4     9454.22     9411.40     77.18 o 
   0   2   4    18317.47    16526.07    138.11 o 
   1   2   4     9455.69     9422.19     81.08 o 
   2   2   4       49.65       65.17      1.09 o 
   3   2   4        0.92        3.02      0.50 o 
   4   2   4       35.07       29.34      1.29 o 
   5   2   4       25.15       25.62      1.68 o 
   6   2   4       17.24       14.95      1.59 o 
   7   2   4        5.26        4.71      1.93 o 
  -7   3   4        2.98        2.96      1.80 o 
  -6   3   4       15.31       14.07      1.31 o 
  -5   3   4      251.05      247.48      4.06 o 
  -4   3   4      285.35      288.51      3.82 o 
  -3   3   4      207.78      216.79      2.36 o 
  -2   3   4      112.71      133.96      1.36 o 
  -1   3   4      636.21      663.45      5.42 o 
   0   3   4      318.90      303.02      2.76 o 
   1   3   4      636.76      661.89      5.97 o 
   2   3   4      112.60      132.98      1.67 o 
   3   3   4      207.82      219.42      2.51 o 
   4   3   4      285.71      284.33      4.17 o 
   5   3   4      251.04      251.31      4.62 o 
   6   3   4       15.30       13.89      1.87 o 
   7   3   4        2.98        0.97      1.73 o 
  -7   4   4        1.62       -0.10      1.70 o 
  -6   4   4        9.46       10.22      1.23 o 
  -5   4   4        6.12        5.83      1.14 o 
  -4   4   4        7.04        6.81      0.75 o 
  -3   4   4       20.75       16.35      0.67 o 
  -2   4   4     3745.69     4187.63     32.43 o 
  -1   4   4      263.69      272.90      2.30 o 
   0   4   4        0.19        0.22      0.27 o 
   1   4   4      263.79      276.79      2.80 o 
   2   4   4     3744.54     4163.98     35.48 o 
   3   4   4       20.76       18.96      1.02 o 
   4   4   4        7.01        5.78      0.86 o 
   5   4   4        6.12        6.72      1.21 o 
   6   4   4        9.50        9.50      1.89 o 
   7   4   4        1.62       -0.33      2.89 o 
  -7   5   4        0.66       -0.23      1.73 o 
  -6   5   4       31.64       29.36      1.78 o 
  -5   5   4       43.15       40.03      1.70 o 
  -4   5   4       16.96       17.84      0.98 o 
  -3   5   4       12.02       12.07      0.65 o 
  -2   5   4      368.64      421.77      3.71 o 
  -1   5   4      305.90      331.40      2.74 o 
   0   5   4     1008.46      948.20      8.14 o 
   1   5   4      306.31      328.89      3.85 o 
   2   5   4      368.55      423.10      4.06 o 
   3   5   4       11.98       11.87      0.63 o 
   4   5   4       17.04       19.49      1.20 o 
   5   5   4       43.26       36.01      1.97 o 
   6   5   4       31.63       28.70      2.29 o 
   7   5   4        0.66        5.79      3.24 o 
  -7   6   4        2.93        2.69      2.35 o 
  -6   6   4       30.03       32.12      1.78 o 
  -5   6   4       37.08       41.10      1.79 o 
  -4   6   4       30.70       36.09      1.32 o 
  -3   6   4      113.94      120.65      1.84 o 
  -2   6   4      110.22      121.89      1.50 o 
  -1   6   4      405.07      460.80      3.59 o 
   0   6   4      769.47      811.98      6.68 o 
   1   6   4      404.92      466.84      5.15 o 
   2   6   4      110.14      121.76      1.53 o 
   3   6   4      113.83      120.35      1.99 o 
   4   6   4       30.71       35.42      1.70 o 
   5   6   4       37.08       39.44      1.94 o 
   6   6   4       30.07       30.66      2.42 o 
   7   6   4        2.93        1.02      3.41 o 
  -6   7   4       37.28       39.44      1.97 o 
  -5   7   4       27.37       25.66      1.49 o 
  -4   7   4       72.81       68.91      1.76 o 
  -3   7   4      212.27      211.30      2.94 o 
  -2   7   4      147.56      146.74      1.62 o 
  -1   7   4       25.64       25.90      0.64 o 
   0   7   4      102.63      126.39      1.41 o 
   1   7   4       25.70       27.86      0.67 o 
   2   7   4      147.57      146.09      1.76 o 
   3   7   4      212.48      213.66      3.08 o 
   4   7   4       72.86       67.20      2.08 o 
   5   7   4       27.31       25.35      1.97 o 
   6   7   4       37.29       41.75      2.67 o 
  -6   8   4        0.69       -1.06      1.20 o 
  -5   8   4        4.05        2.76      0.99 o 
  -4   8   4      181.59      190.25      3.34 o 
  -3   8   4       86.37       65.64      7.94 o 
  -2   8   4      115.26      108.47      1.35 o 
  -1   8   4        5.69        5.17      0.31 o 
   0   8   4       65.91       62.99      0.96 o 
   1   8   4        5.64        5.99      0.38 o 
   2   8   4      115.34      109.92      1.45 o 
   3   8   4       86.33       81.38      2.31 o 
   4   8   4      181.54      192.95      3.31 o 
   5   8   4        4.03        2.55      1.38 o 
   6   8   4        0.69        1.30      1.63 o 
  -6   9   4        1.17        2.01      1.38 o 
  -5   9   4       11.73        9.76      1.19 o 
  -4   9   4        7.81        7.88      1.42 o 
  -3   9   4       65.85       60.29      1.44 o 
  -2   9   4       29.84       31.34      0.86 o 
  -1   9   4      132.33      121.35      1.35 o 
   0   9   4       59.52       54.62      0.98 o 
   1   9   4      132.42      119.37      2.07 o 
   2   9   4       29.88       29.99      0.77 o 
   3   9   4       65.79       58.92      1.92 o 
   4   9   4        7.83        6.24      1.20 o 
   5   9   4       11.70        5.27      1.47 o 
   6   9   4        1.17        1.52      1.67 o 
  -6  10   4        4.05        3.76      2.10 o 
  -5  10   4        4.85        6.26      1.32 o 
  -4  10   4       30.22       31.04      1.48 o 
  -3  10   4       31.96       27.44      0.82 o 
  -2  10   4       43.54       38.03      0.92 o 
  -1  10   4       89.17       84.60      1.11 o 
   0  10   4      522.15      527.18      5.49 o 
   1  10   4       89.36       88.89      1.57 o 
   2  10   4       43.43       39.44      0.89 o 
   3  10   4       31.87       29.21      1.27 o 
   4  10   4       30.29       31.59      2.03 o 
   5  10   4        4.84        7.37      1.60 o 
   6  10   4        4.07        1.70      3.06 o 
  -6  11   4        0.15       -1.02      2.72 o 
  -5  11   4        5.98        7.20      1.37 o 
  -4  11   4       23.81       23.72      1.60 o 
  -3  11   4       66.45       66.77      1.50 o 
  -2  11   4       45.86       47.63      1.08 o 
  -1  11   4       14.59       16.61      0.54 o 
   0  11   4       23.16       23.33      0.91 o 
   1  11   4       14.60       17.37      0.80 o 
   2  11   4       45.80       47.22      0.99 o 
   3  11   4       66.47       64.43      2.46 o 
   4  11   4       23.85       21.22      2.26 o 
   5  11   4        6.00        4.37      1.57 o 
   6  11   4        0.14       -1.98      1.98 o 
  -6  12   4        1.66       -0.85      3.06 o 
  -5  12   4        6.50        7.15      1.58 o 
  -4  12   4        3.37        4.80      1.18 o 
  -3  12   4       30.70       34.94      1.31 o 
  -2  12   4      470.37      465.84      4.92 o 
  -1  12   4      373.92      342.24      6.07 o 
   0  12   4      158.87      136.46      4.65 o 
   1  12   4      374.06      353.57      4.82 o 
   2  12   4      470.19      468.77      4.75 o 
   3  12   4       30.72       32.44      3.55 o 
   4  12   4        3.36        2.58      1.27 o 
   5  12   4        6.51        8.44      1.73 o 
  -5  13   4       12.41       14.01      1.88 o 
  -4  13   4        2.30        2.14      1.14 o 
  -3  13   4       63.03       60.80      1.70 o 
  -2  13   4       52.79       54.27      1.93 o 
  -1  13   4      197.34      187.66      2.76 o 
   0  13   4       60.33       49.42      1.31 o 
   1  13   4      197.51      189.96      3.09 o 
   2  13   4       52.70       56.01      2.78 o 
   3  13   4       63.02       61.37      2.67 o 
   4  13   4        2.32        3.84      1.33 o 
   5  13   4       12.39       13.93      2.15 o 
  -5  14   4        3.30        6.23      2.35 o 
  -4  14   4        9.34        9.94      1.43 o 
  -3  14   4       45.96       46.17      1.85 o 
  -2  14   4      222.36      218.37      3.36 o 
  -1  14   4       32.02       25.44      1.15 o 
   0  14   4        0.37       -0.64      0.64 o 
   1  14   4       32.08       24.15      1.46 o 
   2  14   4      222.46      214.13      3.57 o 
   3  14   4       45.98       47.12      3.86 o 
   4  14   4        9.34        7.76      1.45 o 
   5  14   4        3.31        1.53      3.06 o 
  -5  15   4        2.14        4.26      3.41 o 
  -4  15   4        8.31       10.38      1.50 o 
  -3  15   4       20.07       23.30      1.77 o 
  -2  15   4       14.10       17.36      1.24 o 
  -1  15   4        1.84        1.85      0.84 o 
   0  15   4       15.86       16.12      1.03 o 
   1  15   4        1.82        1.75      0.88 o 
   2  15   4       14.11       15.96      1.08 o 
   3  15   4       20.10       21.54      1.62 o 
   4  15   4        8.31       11.13      1.82 o 
   5  15   4        2.14       -0.17      3.24 o 
  -4  16   4       39.67       44.36      2.99 o 
  -3  16   4       13.82       14.05      1.49 o 
  -2  16   4        4.50        4.54      1.19 o 
  -1  16   4       13.86       11.48      1.27 o 
   0  16   4        0.01        0.78      0.89 o 
   1  16   4       13.85       12.22      1.27 o 
   2  16   4        4.49        3.33      1.27 o 
   3  16   4       13.78       13.11      1.80 o 
   4  16   4       39.60       43.25      5.28 o 
  -4  17   4        0.32        0.00      2.10 o 
  -3  17   4        4.84        5.84      1.60 o 
  -2  17   4        1.74        0.65      1.16 o 
  -1  17   4        1.83        2.31      1.04 o 
   0  17   4       20.89       17.22      1.43 o 
   1  17   4        1.82        1.73      1.06 o 
   2  17   4        1.74       -0.02      1.20 o 
   3  17   4        4.84        4.29      3.24 o 
   4  17   4        0.32       -2.72      2.72 o 
  -3  18   4        3.59        3.14      1.54 o 
  -2  18   4        1.47        0.37      1.38 o 
  -1  18   4        3.91        3.49      1.13 o 
   0  18   4       10.60        9.87      1.32 o 
   1  18   4        3.89        6.39      1.22 o 
   2  18   4        1.48        0.46      1.30 o 
   3  18   4        3.60        1.87      3.41 o 
  -2  19   4        0.67        0.15      1.54 o 
  -1  19   4        0.57        0.82      1.24 o 
   0  19   4        0.19        0.12      1.21 o 
   1  19   4        0.56        0.12      1.32 o 
   2  19   4        0.67       -0.30      1.42 o 
  -1  20   4        1.67        2.12      1.43 o 
   0  20   4        0.66        1.84      1.40 o 
   1  20   4        1.67        2.52      1.54 o 
   1   0   5      176.94      184.31      1.70 o 
   2   0   5       90.15      121.12      1.33 o 
   3   0   5      630.00      650.48      5.82 o 
   4   0   5        0.13        0.15      0.58 o 
   5   0   5        4.45        2.62      0.74 o 
   6   0   5        0.02       -1.15      1.15 o 
   7   0   5        9.09       16.67      2.40 o 
  -7   1   5        2.54        2.87      1.77 o 
  -6   1   5        6.24        3.82      1.34 o 
  -5   1   5       14.09       13.28      1.34 o 
  -4   1   5      110.31      112.10      2.03 o 
  -3   1   5       38.93       37.63      0.84 o 
  -2   1   5      423.90      403.87      3.54 o 
  -1   1   5      288.25      281.06      4.13 o 
   0   1   5     1887.21     1933.64     14.56 o 
   1   1   5      287.96      290.52      2.61 o 
   2   1   5      424.19      403.17      3.70 o 
   3   1   5       38.77       39.10      0.94 o 
   4   1   5      110.23      112.54      2.30 o 
   5   1   5       14.11       14.03      1.38 o 
   6   1   5        6.23        7.23      1.42 o 
   7   1   5        2.53        4.41      2.35 o 
  -7   2   5        2.64        1.36      1.76 o 
  -6   2   5       14.01       12.69      1.53 o 
  -5   2   5      109.02      111.45      2.51 o 
  -4   2   5      263.01      259.21      3.56 o 
  -3   2   5        0.24       -0.32      0.33 o 
  -2   2   5       21.92       23.28      0.69 o 
  -1   2   5      843.89      840.26      6.79 o 
   0   2   5      298.95      350.15      2.93 o 
   1   2   5      843.68      841.19     10.01 o 
   2   2   5       21.95       22.85      0.80 o 
   3   2   5        0.25       -0.44      0.44 o 
   4   2   5      263.12      263.21      3.97 o 
   5   2   5      108.99      114.33      2.93 o 
   6   2   5       14.00       12.51      1.53 o 
   7   2   5        2.64        3.65      3.06 o 
  -7   3   5        0.21        0.71      1.69 o 
  -6   3   5        1.37        2.75      1.25 o 
  -5   3   5       20.82       26.62      1.41 o 
  -4   3   5       20.80       20.82      1.36 o 
  -3   3   5        5.71        6.97      0.59 o 
  -2   3   5       50.00       50.46      1.10 o 
  -1   3   5      305.64      314.06      2.77 o 
   0   3   5      104.83      116.58      1.17 o 
   1   3   5      305.45      317.59      3.05 o 
   2   3   5       49.89       50.73      1.95 o 
   3   3   5        5.74        5.87      0.51 o 
   4   3   5       20.77       18.83      1.15 o 
   5   3   5       20.76       23.37      1.63 o 
   6   3   5        1.36        0.73      1.21 o 
   7   3   5        0.21       -2.72      2.72 o 
  -7   4   5        4.23        3.40      1.80 o 
  -6   4   5        3.04        2.08      1.06 o 
  -5   4   5      132.78      122.97      3.52 o 
  -4   4   5       57.85       56.82      1.84 o 
  -3   4   5      173.30      208.51      2.99 o 
  -2   4   5      160.69      165.98      2.73 o 
  -1   4   5      382.92      418.04      3.39 o 
   0   4   5     1541.03     1454.07     11.14 o 
   1   4   5      382.48      416.94      3.90 o 
   2   4   5      160.70      165.03      1.90 o 
   3   4   5      173.43      203.96      2.42 o 
   4   4   5       57.72       56.84      1.71 o 
   5   4   5      132.78      116.88      3.00 o 
   6   4   5        3.03        3.26      1.51 o 
   7   4   5        4.23        4.26      3.24 o 
  -7   5   5        2.17        1.64      2.10 o 
  -6   5   5        0.46       -0.38      1.01 o 
  -5   5   5        5.47        5.17      1.03 o 
  -4   5   5       30.68       30.67      1.22 o 
  -3   5   5       49.26       46.87      1.19 o 
  -2   5   5       17.68       17.55      0.60 o 
  -1   5   5      804.90      871.32      6.75 o 
   0   5   5       12.77        9.81      0.43 o 
   1   5   5      805.26      875.37     11.33 o 
   2   5   5       17.70       17.71      0.60 o 
   3   5   5       49.32       47.65      1.10 o 
   4   5   5       30.75       30.95      1.38 o 
   5   5   5        5.47        7.13      1.25 o 
   6   5   5        0.46        2.64      1.54 o 
  -7   6   5        2.26       -0.35      2.33 o 
  -6   6   5       25.67       23.83      1.63 o 
  -5   6   5        3.73        2.98      0.98 o 
  -4   6   5      121.44      107.09      2.12 o 
  -3   6   5       64.02       70.72      1.52 o 
  -2   6   5       79.78       79.32      1.17 o 
  -1   6   5      814.55      909.17      6.79 o 
   0   6   5       18.34       24.48      0.59 o 
   1   6   5      814.37      907.95     10.43 o 
   2   6   5       79.80       80.11      1.15 o 
   3   6   5       63.91       71.67      1.51 o 
   4   6   5      121.34      103.98      2.31 o 
   5   6   5        3.74        2.90      1.14 o 
   6   6   5       25.66       24.79      2.22 o 
  -6   7   5       27.50       33.98      2.14 o 
  -5   7   5       22.88       21.39      1.53 o 
  -4   7   5      256.04      254.62      3.62 o 
  -3   7   5      194.58      171.86      2.58 o 
  -2   7   5       91.51       81.89      1.21 o 
  -1   7   5       33.79       37.21      0.58 o 
   0   7   5       53.92       53.95      0.77 o 
   1   7   5       33.81       33.59      1.06 o 
   2   7   5       91.58       82.90      1.74 o 
   3   7   5      194.81      176.60      2.82 o 
   4   7   5      256.09      246.43      3.92 o 
   5   7   5       22.93       21.57      1.90 o 
   6   7   5       27.51       33.47      3.43 o 
  -6   8   5        5.11        8.35      1.51 o 
  -5   8   5       12.95       10.83      1.71 o 
  -4   8   5       75.27       71.55      2.30 o 
  -3   8   5      170.13      152.19      3.11 o 
  -2   8   5       62.69       65.75      1.09 o 
  -1   8   5       22.48       21.40      0.41 o 
   0   8   5       20.32       15.01      0.53 o 
   1   8   5       22.49       21.45      0.86 o 
   2   8   5       62.62       67.41      1.10 o 
   3   8   5      170.30      160.73      2.65 o 
   4   8   5       75.26       72.48      3.10 o 
   5   8   5       12.90       12.76      1.73 o 
   6   8   5        5.11        5.58      1.75 o 
  -6   9   5       28.39       32.38      2.14 o 
  -5   9   5       20.45       22.92      1.84 o 
  -4   9   5       17.03       17.65      1.24 o 
  -3   9   5       21.21       23.27      0.81 o 
  -2   9   5       24.05       24.63      0.61 o 
  -1   9   5       25.51       23.59      0.58 o 
   0   9   5       56.01       57.70      1.01 o 
   1   9   5       25.38       22.61      0.79 o 
   2   9   5       24.11       24.53      0.63 o 
   3   9   5       21.22       24.47      1.77 o 
   4   9   5       17.03       17.66      2.00 o 
   5   9   5       20.47       19.27      1.96 o 
   6   9   5       28.41       31.93      3.83 o 
  -6  10   5        0.06        2.55      1.96 o 
  -5  10   5       27.48       25.83      1.82 o 
  -4  10   5       25.11       22.32      1.53 o 
  -3  10   5       41.05       39.92      1.05 o 
  -2  10   5       11.32        9.68      0.59 o 
  -1  10   5      130.41      120.47      1.35 o 
   0  10   5       91.21      100.71      1.62 o 
   1  10   5      130.20      125.10      2.50 o 
   2  10   5       11.36       10.78      0.59 o 
   3  10   5       41.04       38.07      1.35 o 
   4  10   5       25.11       23.64      1.83 o 
   5  10   5       27.47       24.78      2.15 o 
   6  10   5        0.06       -2.72      2.72 o 
  -6  11   5        4.19        2.89      3.06 o 
  -5  11   5        7.37        5.16      1.36 o 
  -4  11   5        4.42        5.91      1.41 o 
  -3  11   5       21.77       23.97      1.12 o 
  -2  11   5       33.10       32.76      0.99 o 
  -1  11   5       47.65       50.60      0.79 o 
   0  11   5       55.97       53.76      1.23 o 
   1  11   5       47.77       54.68      1.46 o 
   2  11   5       33.13       33.85      1.28 o 
   3  11   5       21.74       20.75      1.63 o 
   4  11   5        4.43        6.07      1.41 o 
   5  11   5        7.34        3.92      1.54 o 
   6  11   5        4.18        4.09      3.24 o 
  -5  12   5        2.81        3.19      2.70 o 
  -4  12   5       17.06       17.81      1.52 o 
  -3  12   5       98.72       94.96      1.99 o 
  -2  12   5       36.38       41.92      2.40 o 
  -1  12   5      487.53      486.75      4.96 o 
   0  12   5        8.39        6.06      1.18 o 
   1  12   5      487.56      489.79      6.33 o 
   2  12   5       36.42       38.23      3.01 o 
   3  12   5       98.87       87.17      2.90 o 
   4  12   5       17.07       19.61      1.86 o 
   5  12   5        2.81        4.01      2.19 o 
  -5  13   5        0.40        1.61      1.28 o 
  -4  13   5        0.72       -0.18      0.93 o 
  -3  13   5        3.71        4.28      0.82 o 
  -2  13   5      116.40      109.97      2.04 o 
  -1  13   5       74.36       63.86      2.15 o 
   0  13   5       10.35        9.42      0.78 o 
   1  13   5       74.29       63.40      1.80 o 
   2  13   5      116.26      109.94      2.49 o 
   3  13   5        3.70        6.38      1.25 o 
   4  13   5        0.72       -1.20      1.20 o 
   5  13   5        0.40        2.04      2.89 o 
  -5  14   5        8.25        8.05      3.15 o 
  -4  14   5       11.87        9.75      2.22 o 
  -3  14   5        2.63        2.79      0.99 o 
  -2  14   5       48.04       50.41      1.49 o 
  -1  14   5       62.63       57.73      1.57 o 
   0  14   5        0.45        0.10      0.62 o 
   1  14   5       62.62       56.79      1.99 o 
   2  14   5       48.04       48.02      1.71 o 
   3  14   5        2.61        3.24      1.25 o 
   4  14   5       11.90       12.55      1.96 o 
  -4  15   5        5.03        8.76      1.50 o 
  -3  15   5       20.60       20.30      1.56 o 
  -2  15   5       12.64       12.96      1.06 o 
  -1  15   5       15.97       16.54      1.03 o 
   0  15   5       13.52       10.95      0.92 o 
   1  15   5       15.95       15.47      1.22 o 
   2  15   5       12.64       12.33      1.08 o 
   3  15   5       20.63       20.68      1.55 o 
   4  15   5        5.03        4.41      1.88 o 
  -4  16   5        3.67        4.36      1.59 o 
  -3  16   5       12.88       15.64      1.67 o 
  -2  16   5        2.10        1.04      1.50 o 
  -1  16   5        2.95        2.68      0.95 o 
   0  16   5       26.74       26.61      1.56 o 
   1  16   5        2.93        3.59      1.02 o 
   2  16   5        2.09        2.06      1.22 o 
   3  16   5       12.91       12.78      1.83 o 
   4  16   5        3.66        2.72      3.24 o 
  -3  17   5       20.53       23.06      3.55 o 
  -2  17   5       12.95       13.87      1.55 o 
  -1  17   5       15.96       17.61      1.57 o 
   0  17   5        6.10        8.39      1.24 o 
   1  17   5       15.97       14.87      1.44 o 
   2  17   5       12.95       15.29      2.09 o 
   3  17   5       20.50       17.44      2.29 o 
  -3  18   5        2.92        2.78      1.47 o 
  -2  18   5        0.60       -0.96      2.38 o 
  -1  18   5        5.33        6.76      1.60 o 
   0  18   5        0.39        1.05      1.07 o 
   1  18   5        5.32        4.23      1.63 o 
   2  18   5        0.59        0.50      1.30 o 
   3  18   5        2.92        5.28      3.24 o 
  -2  19   5       11.77       14.08      2.04 o 
  -1  19   5        6.55        5.37      1.39 o 
   0  19   5       10.02       11.77      1.61 o 
   1  19   5        6.54        8.31      1.50 o 
   2  19   5       11.77       13.43      1.82 o 
   0  20   5        7.08        7.24      1.63 o 
   0   0   6      156.87      162.44      2.02 o 
   1   0   6      104.95      126.81      1.30 o 
   2   0   6      312.66      353.22      3.34 o 
   3   0   6        0.83        0.35      0.40 o 
   4   0   6        0.46       -0.33      0.69 o 
   5   0   6        2.14        0.44      0.96 o 
   6   0   6        7.05        5.15      1.37 o 
   7   0   6       50.31       64.66      4.33 o 
  -7   1   6        2.89        3.85      1.83 o 
  -6   1   6        8.02        7.11      1.52 o 
  -5   1   6       31.93       36.38      1.54 o 
  -4   1   6       46.08       52.61      1.59 o 
  -3   1   6      169.41      153.48      2.11 o 
  -2   1   6      165.70      173.09      1.79 o 
  -1   1   6       35.98       44.45      0.67 o 
   0   1   6       59.25       50.26      0.65 o 
   1   1   6       35.93       44.10      0.65 o 
   2   1   6      165.72      176.51      1.91 o 
   3   1   6      169.33      154.52      2.29 o 
   4   1   6       46.09       53.83      2.25 o 
   5   1   6       31.90       32.74      1.82 o 
   6   1   6        8.03        6.43      1.47 o 
   7   1   6        2.89        2.72      3.24 o 
  -7   2   6        1.73        2.74      1.83 o 
  -6   2   6       13.78       12.32      1.55 o 
  -5   2   6      198.11      195.95      3.88 o 
  -4   2   6      376.47      364.78      4.60 o 
  -3   2   6       34.10       34.14      0.97 o 
  -2   2   6      110.48      102.45      1.26 o 
  -1   2   6      372.69      339.58      2.98 o 
   0   2   6     1532.95     1497.24     11.37 o 
   1   2   6      372.53      339.53      2.93 o 
   2   2   6      110.44      106.02      1.33 o 
   3   2   6       34.06       34.50      1.07 o 
   4   2   6      376.42      358.13      5.07 o 
   5   2   6      198.06      203.44      4.06 o 
   6   2   6       13.77       10.57      1.92 o 
   7   2   6        1.73        4.77      3.24 o 
  -7   3   6        4.11        0.43      1.76 o 
  -6   3   6        3.74        3.23      1.40 o 
  -5   3   6        0.65       -0.76      0.81 o 
  -4   3   6       34.25       30.67      1.21 o 
  -3   3   6      107.11      116.44      1.58 o 
  -2   3   6     1559.42     1705.28     13.64 o 
  -1   3   6     3601.55     3790.28     29.61 o 
   0   3   6      782.26      883.04      6.72 o 
   1   3   6     3602.06     3800.39     30.98 o 
   2   3   6     1558.66     1728.58     14.93 o 
   3   3   6      106.95      116.25      1.93 o 
   4   3   6       34.30       32.17      1.38 o 
   5   3   6        0.65       -1.04      1.04 o 
   6   3   6        3.73        3.58      1.77 o 
   7   3   6        4.11        4.26      3.24 o 
  -7   4   6        4.35        6.39      2.41 o 
  -6   4   6        2.77        2.66      1.29 o 
  -5   4   6       41.33       41.54      1.74 o 
  -4   4   6       35.00       32.23      1.27 o 
  -3   4   6      122.67      110.93      1.63 o 
  -2   4   6      249.46      257.45      2.62 o 
  -1   4   6      715.61      724.75      5.68 o 
   0   4   6      185.72      178.47      1.71 o 
   1   4   6      715.56      728.12      7.21 o 
   2   4   6      249.46      255.01      2.69 o 
   3   4   6      122.77      111.42      2.12 o 
   4   4   6       35.00       34.01      2.00 o 
   5   4   6       41.39       40.08      1.96 o 
   6   4   6        2.78        1.57      1.51 o 
   7   4   6        4.34        9.02      3.58 o 
  -7   5   6        1.00        0.00      2.29 o 
  -6   5   6        0.57       -1.07      1.07 o 
  -5   5   6       50.51       56.82      1.98 o 
  -4   5   6       24.43       22.69      1.10 o 
  -3   5   6       45.20       48.36      1.19 o 
  -2   5   6      215.18      237.92      2.38 o 
  -1   5   6     1750.08     1754.53     12.81 o 
   0   5   6      488.40      522.11      5.05 o 
   1   5   6     1749.70     1762.10     16.71 o 
   2   5   6      215.20      241.15      2.55 o 
   3   5   6       45.20       48.91      1.41 o 
   4   5   6       24.38       20.89      1.39 o 
   5   5   6       50.56       56.66      2.28 o 
   6   5   6        0.57        2.33      1.54 o 
  -6   6   6        5.49        3.83      1.31 o 
  -5   6   6       89.58       86.45      2.38 o 
  -4   6   6      240.63      223.81      3.31 o 
  -3   6   6       21.10       18.47      0.83 o 
  -2   6   6      225.21      243.17      2.43 o 
  -1   6   6      327.55      331.30      2.69 o 
   0   6   6       65.31       74.01      1.15 o 
   1   6   6      327.29      331.25      3.84 o 
   2   6   6      225.27      243.93      2.59 o 
   3   6   6       21.21       18.51      0.95 o 
   4   6   6      240.48      226.69      3.64 o 
   5   6   6       89.65       89.38      3.24 o 
   6   6   6        5.49        2.60      1.57 o 
  -6   7   6        8.86       11.26      1.53 o 
  -5   7   6       31.55       36.24      1.72 o 
  -4   7   6       53.54       66.26      1.96 o 
  -3   7   6       98.11      110.08      1.57 o 
  -2   7   6       34.25       31.27      0.92 o 
  -1   7   6       86.21       76.22      1.00 o 
   0   7   6       12.54        8.20      0.48 o 
   1   7   6       86.05       76.52      1.32 o 
   2   7   6       34.40       30.98      0.95 o 
   3   7   6       98.01      108.40      2.08 o 
   4   7   6       53.56       65.61      2.17 o 
   5   7   6       31.54       30.18      2.19 o 
   6   7   6        8.85        8.18      1.79 o 
  -6   8   6        3.91        6.45      1.48 o 
  -5   8   6        5.32        7.73      1.45 o 
  -4   8   6       14.03       12.58      1.11 o 
  -3   8   6       15.86       16.33      0.77 o 
  -2   8   6        1.00        0.01      0.32 o 
  -1   8   6       34.50       37.93      0.72 o 
   0   8   6        3.29        4.85      0.32 o 
   1   8   6       34.50       39.22      0.94 o 
   2   8   6        1.01        0.73      0.49 o 
   3   8   6       15.87       17.11      0.92 o 
   4   8   6       13.98       11.83      1.50 o 
   5   8   6        5.31        3.89      1.52 o 
   6   8   6        3.91        8.19      1.90 o 
  -6   9   6        2.67        5.40      1.73 o 
  -5   9   6        3.77        4.47      1.29 o 
  -4   9   6       16.18       14.01      1.15 o 
  -3   9   6       52.65       46.43      1.06 o 
  -2   9   6       71.88       78.31      1.11 o 
  -1   9   6       81.22       75.10      1.08 o 
   0   9   6       25.61       20.04      0.95 o 
   1   9   6       81.25       75.23      1.40 o 
   2   9   6       71.81       77.38      1.88 o 
   3   9   6       52.65       44.72      1.36 o 
   4   9   6       16.15       12.34      1.49 o 
   5   9   6        3.79        4.56      1.47 o 
   6   9   6        2.69        6.37      2.35 o 
  -6  10   6        1.33        0.06      1.69 o 
  -5  10   6       16.40       13.13      1.50 o 
  -4  10   6       31.57       26.45      1.67 o 
  -3  10   6        2.71        4.01      0.60 o 
  -2  10   6       11.61       10.67      0.59 o 
  -1  10   6       16.75       15.34      0.63 o 
   0  10   6      226.24      212.19      2.76 o 
   1  10   6       16.69       15.79      0.74 o 
   2  10   6       11.60       11.34      0.96 o 
   3  10   6        2.70        3.03      1.57 o 
   4  10   6       31.65       25.18      1.90 o 
   5  10   6       16.42       10.83      1.76 o 
   6  10   6        1.33       -2.89      2.89 o 
  -6  11   6        2.45        5.45      2.89 o 
  -5  11   6        0.83        1.35      1.20 o 
  -4  11   6        7.66       10.13      1.16 o 
  -3  11   6       63.99       65.11      1.64 o 
  -2  11   6      391.97      362.50      3.69 o 
  -1  11   6      509.59      479.87      5.24 o 
   0  11   6        7.86        6.48      0.55 o 
   1  11   6      509.66      479.26      5.99 o 
   2  11   6      391.83      364.83      8.72 o 
   3  11   6       63.96       60.61      3.65 o 
   4  11   6        7.65        6.14      1.37 o 
   5  11   6        0.84       -0.79      1.43 o 
   6  11   6        2.44        3.06      3.41 o 
  -5  12   6        7.13       10.07      1.37 o 
  -4  12   6        3.47        2.49      1.01 o 
  -3  12   6       19.90       21.08      1.11 o 
  -2  12   6      138.59      146.11      2.28 o 
  -1  12   6       98.30       90.62      2.51 o 
   0  12   6       33.29       29.34      1.20 o 
   1  12   6       98.42       88.55      1.72 o 
   2  12   6      138.61      145.71      3.13 o 
   3  12   6       19.93       19.79      1.70 o 
   4  12   6        3.47        1.86      1.30 o 
   5  12   6        7.16        8.42      1.76 o 
  -5  13   6        4.17        6.49      1.70 o 
  -4  13   6        6.10        8.90      1.36 o 
  -3  13   6       37.51       35.43      2.04 o 
  -2  13   6       21.45       30.82      1.21 o 
  -1  13   6       74.51       68.89      1.50 o 
   0  13   6       19.36       21.70      0.96 o 
   1  13   6       74.50       66.48      1.76 o 
   2  13   6       21.47       28.22      1.78 o 
   3  13   6       37.53       33.34      2.08 o 
   4  13   6        6.11        8.25      1.60 o 
   5  13   6        4.17        1.36      3.06 o 
  -5  14   6        5.74       14.55      2.64 o 
  -4  14   6        6.11        8.84      1.47 o 
  -3  14   6        7.24        8.10      1.12 o 
  -2  14   6       25.86       27.11      1.17 o 
  -1  14   6       13.19       18.05      1.45 o 
   0  14   6        0.01       -0.37      0.96 o 
   1  14   6       13.18       16.40      1.24 o 
   2  14   6       25.86       26.10      1.33 o 
   3  14   6        7.24        6.89      1.40 o 
   4  14   6        6.10        8.60      1.70 o 
  -4  15   6       30.45       37.89      2.42 o 
  -3  15   6       21.70       22.45      1.65 o 
  -2  15   6        2.56        2.06      0.82 o 
  -1  15   6       19.06       20.35      1.10 o 
   0  15   6        5.69        5.85      0.82 o 
   1  15   6       19.07       18.63      2.02 o 
   2  15   6        2.55        4.78      1.10 o 
   3  15   6       21.68       20.59      1.83 o 
   4  15   6       30.49       39.67      4.09 o 
  -4  16   6        5.17        6.40      1.63 o 
  -3  16   6       19.43       20.83      1.64 o 
  -2  16   6       13.34       15.40      1.57 o 
  -1  16   6       12.86       14.15      1.24 o 
   0  16   6       14.59       15.36      1.18 o 
   1  16   6       12.84       13.54      1.20 o 
   2  16   6       13.36       15.08      1.88 o 
   3  16   6       19.41       19.17      2.81 o 
   4  16   6        5.19        4.26      3.58 o 
  -3  17   6        9.52        9.12      1.91 o 
  -2  17   6        0.61        0.53      1.41 o 
  -1  17   6        3.13        3.48      1.07 o 
   0  17   6       17.91       20.96      1.51 o 
   1  17   6        3.14        4.96      1.47 o 
   2  17   6        0.61        1.26      1.24 o 
   3  17   6        9.52        9.61      2.11 o 
  -3  18   6        1.26        1.51      2.21 o 
  -2  18   6        0.24       -0.01      1.35 o 
  -1  18   6       12.01       14.05      1.74 o 
   0  18   6        3.12        6.91      1.22 o 
   1  18   6       12.01       14.32      1.48 o 
   2  18   6        0.24        0.96      1.29 o 
   3  18   6        1.26       -0.17      2.89 o 
  -2  19   6        3.49        5.68      1.64 o 
  -1  19   6        5.73        6.45      1.43 o 
   0  19   6        0.05        0.70      1.22 o 
   1  19   6        5.75        6.11      1.50 o 
   2  19   6        3.48        2.91      1.59 o 
   1   0   7       15.56       23.93      0.53 o 
   2   0   7       67.40       56.41      0.94 o 
   3   0   7       12.90       22.77      1.07 o 
   4   0   7        8.90        7.26      0.96 o 
   5   0   7       20.62       23.12      1.66 o 
   6   0   7        5.28        4.00      1.36 o 
   7   0   7       15.18       20.09      4.26 o 
  -7   1   7        8.55       11.07      3.92 o 
  -6   1   7       31.22       35.67      2.12 o 
  -5   1   7       70.74       73.16      2.02 o 
  -4   1   7      835.86      819.36      9.16 o 
  -3   1   7       30.56       27.62      0.90 o 
  -2   1   7       18.02       16.62      0.61 o 
  -1   1   7      236.27      246.73      2.28 o 
   0   1   7      151.31      149.91      1.37 o 
   1   1   7      236.50      246.37      2.27 o 
   2   1   7       18.00       17.52      0.58 o 
   3   1   7       30.61       29.39      1.05 o 
   4   1   7      836.03      834.53     10.08 o 
   5   1   7       70.78       76.68      2.53 o 
   6   1   7       31.19       35.74      2.07 o 
   7   1   7        8.52       14.47      3.92 o 
  -7   2   7        0.22       -3.06      3.06 o 
  -6   2   7        0.08       -0.80      1.20 o 
  -5   2   7       18.28       16.37      1.21 o 
  -4   2   7        2.89        2.62      0.74 o 
  -3   2   7       17.91       20.40      1.20 o 
  -2   2   7      628.83      629.08      5.35 o 
  -1   2   7      487.14      525.66      4.68 o 
   0   2   7      297.92      239.44      2.11 o 
   1   2   7      487.54      524.15      4.39 o 
   2   2   7      629.07      637.81      5.63 o 
   3   2   7       17.87       21.76      1.38 o 
   4   2   7        2.88        1.82      0.84 o 
   5   2   7       18.29       16.87      1.45 o 
   6   2   7        0.08       -0.77      1.70 o 
   7   2   7        0.22        0.85      3.06 o 
  -7   3   7        3.25        2.21      3.06 o 
  -6   3   7        1.26       -0.09      1.24 o 
  -5   3   7       20.11       22.91      1.39 o 
  -4   3   7       53.35       52.83      1.49 o 
  -3   3   7       22.11       20.09      0.80 o 
  -2   3   7      121.98      120.62      1.37 o 
  -1   3   7      345.25      312.41      2.82 o 
   0   3   7      256.91      297.42      2.48 o 
   1   3   7      345.43      310.18      2.91 o 
   2   3   7      122.21      123.03      1.51 o 
   3   3   7       22.02       21.08      0.93 o 
   4   3   7       53.40       51.72      1.71 o 
   5   3   7       20.08       21.87      1.59 o 
   6   3   7        1.25        0.05      1.39 o 
   7   3   7        3.25        1.36      2.89 o 
  -7   4   7        5.17        7.15      3.58 o 
  -6   4   7        4.04        4.24      1.35 o 
  -5   4   7      146.32      147.56      2.99 o 
  -4   4   7        1.65        1.11      0.68 o 
  -3   4   7        3.69        4.44      0.47 o 
  -2   4   7      854.30      864.54      7.23 o 
  -1   4   7      702.58      707.09      5.56 o 
   0   4   7       26.43       28.42      0.59 o 
   1   4   7      702.61      706.51      7.46 o 
   2   4   7      854.27      864.24      7.83 o 
   3   4   7        3.66        4.20      0.58 o 
   4   4   7        1.61        1.21      0.72 o 
   5   4   7      146.32      152.26      3.48 o 
   6   4   7        4.04        4.27      1.57 o 
  -6   5   7        8.78        5.50      1.67 o 
  -5   5   7       10.74       10.05      1.14 o 
  -4   5   7       15.35       14.37      1.14 o 
  -3   5   7       58.07       57.79      1.12 o 
  -2   5   7      475.13      503.11      4.46 o 
  -1   5   7      651.49      671.24      5.16 o 
   0   5   7      157.79      165.33      1.72 o 
   1   5   7      651.77      683.87      8.11 o 
   2   5   7      474.81      498.57      4.78 o 
   3   5   7       58.20       54.87      1.46 o 
   4   5   7       15.37       14.80      1.09 o 
   5   5   7       10.74        8.33      1.57 o 
   6   5   7        8.80       10.75      1.85 o 
  -6   6   7        8.80        6.89      1.42 o 
  -5   6   7       24.90       25.92      1.52 o 
  -4   6   7      130.85      135.11      2.70 o 
  -3   6   7       76.23       69.70      1.51 o 
  -2   6   7      342.63      357.53      3.72 o 
  -1   6   7       15.89       18.74      0.52 o 
   0   6   7       79.51       82.93      1.10 o 
   1   6   7       15.83       17.22      1.11 o 
   2   6   7      342.60      359.78      3.58 o 
   3   6   7       76.30       74.21      1.68 o 
   4   6   7      130.95      136.45      2.70 o 
   5   6   7       24.85       24.89      2.02 o 
   6   6   7        8.81        7.36      1.83 o 
  -6   7   7        8.99       11.19      1.72 o 
  -5   7   7       60.23       56.92      2.58 o 
  -4   7   7      168.91      157.50      3.13 o 
  -3   7   7       17.20       14.63      0.63 o 
  -2   7   7       52.29       51.34      1.34 o 
  -1   7   7       23.35       23.91      0.83 o 
   0   7   7       72.78       60.91      1.43 o 
   1   7   7       23.42       22.62      0.78 o 
   2   7   7       52.43       48.92      2.26 o 
   3   7   7       17.22       15.19      0.87 o 
   4   7   7      168.85      155.41      5.85 o 
   5   7   7       60.21       52.56      2.71 o 
   6   7   7        9.00       15.49      2.09 o 
  -6   8   7       16.88       20.82      2.17 o 
  -5   8   7        0.73       -0.42      1.12 o 
  -4   8   7       12.91       11.17      1.10 o 
  -3   8   7       11.33       12.58      0.71 o 
  -2   8   7       19.35       18.75      0.60 o 
  -1   8   7       50.75       57.67      0.92 o 
   0   8   7        0.82        2.61      0.62 o 
   1   8   7       50.69       57.33      1.74 o 
   2   8   7       19.29       18.06      1.02 o 
   3   8   7       11.34        9.59      0.76 o 
   4   8   7       12.93       10.07      1.44 o 
   5   8   7        0.71       -0.10      1.34 o 
   6   8   7       16.89       22.95      6.39 o 
  -6   9   7        8.42        8.96      2.35 o 
  -5   9   7        6.82        6.38      1.32 o 
  -4   9   7       58.90       50.25      2.11 o 
  -3   9   7       38.17       36.09      1.33 o 
  -2   9   7       23.25       26.00      0.70 o 
  -1   9   7       61.85       61.31      1.30 o 
   0   9   7      602.76      570.37      6.98 o 
   1   9   7       62.00       60.28      1.34 o 
   2   9   7       23.20       25.77      1.42 o 
   3   9   7       38.19       34.58      1.62 o 
   4   9   7       58.98       49.92      2.51 o 
   5   9   7        6.80        6.97      2.40 o 
   6   9   7        8.42        9.88      3.58 o 
  -6  10   7        2.26        1.21      2.04 o 
  -5  10   7        3.12        3.64      1.26 o 
  -4  10   7       54.66       57.69      2.00 o 
  -3  10   7       71.57       65.68      1.50 o 
  -2  10   7        3.16        2.31      0.35 o 
  -1  10   7      161.36      155.64      2.25 o 
   0  10   7      268.87      269.15      3.36 o 
   1  10   7      161.50      155.19      2.48 o 
   2  10   7        3.16        1.41      0.66 o 
   3  10   7       71.56       62.08      2.47 o 
   4  10   7       54.69       50.61      2.54 o 
   5  10   7        3.10        3.98      1.99 o 
   6  10   7        2.27       -0.85      3.06 o 
  -5  11   7       12.74       15.08      1.48 o 
  -4  11   7       11.58       10.77      1.22 o 
  -3  11   7        6.29        8.06      0.78 o 
  -2  11   7      207.66      201.07      2.48 o 
  -1  11   7      108.27      115.40      2.45 o 
   0  11   7        0.07       -0.37      0.37 o 
   1  11   7      108.28      109.21      2.28 o 
   2  11   7      207.48      199.50      4.25 o 
   3  11   7        6.26        6.49      1.28 o 
   4  11   7       11.57       11.03      1.80 o 
   5  11   7       12.72       13.34      3.16 o 
  -5  12   7        0.89        1.09      1.20 o 
  -4  12   7        2.01        1.56      1.01 o 
  -3  12   7       14.95       14.08      1.38 o 
  -2  12   7       77.54       74.67      1.65 o 
  -1  12   7       87.82       75.92      2.79 o 
   0  12   7        9.32        9.23      0.84 o 
   1  12   7       87.89       72.63      1.50 o 
   2  12   7       77.56       79.70      2.41 o 
   3  12   7       14.94       11.34      1.46 o 
   4  12   7        1.99       -0.63      1.27 o 
   5  12   7        0.89       -1.53      1.53 o 
  -5  13   7        4.40        3.11      2.72 o 
  -4  13   7       19.98       20.84      1.51 o 
  -3  13   7       18.04       18.88      1.34 o 
  -2  13   7      163.76      158.54      2.52 o 
  -1  13   7       75.73       68.66      1.92 o 
   0  13   7       18.45       16.81      0.82 o 
   1  13   7       75.89       74.65      2.12 o 
   2  13   7      163.77      163.76      3.45 o 
   3  13   7       18.09       15.90      1.58 o 
   4  13   7       19.96       19.87      1.93 o 
   5  13   7        4.40        7.49      3.41 o 
  -4  14   7       15.20       20.70      1.92 o 
  -3  14   7        8.30        9.75      1.15 o 
  -2  14   7       41.86       40.60      1.37 o 
  -1  14   7       35.39       35.48      2.39 o 
   0  14   7       17.47       17.14      1.06 o 
   1  14   7       35.35       32.96      1.87 o 
   2  14   7       41.89       40.96      1.87 o 
   3  14   7        8.31       12.66      1.60 o 
   4  14   7       15.20       17.89      2.20 o 
  -4  15   7        9.07        9.36      1.67 o 
  -3  15   7       14.13       12.12      1.45 o 
  -2  15   7        1.34        2.17      1.04 o 
  -1  15   7       39.82       42.33      1.43 o 
   0  15   7       11.35       13.22      1.02 o 
   1  15   7       39.81       44.02      1.82 o 
   2  15   7        1.34        0.86      1.13 o 
   3  15   7       14.11       12.23      1.65 o 
   4  15   7        9.05        8.85      2.72 o 
  -4  16   7        1.63        4.28      1.60 o 
  -3  16   7        2.48        3.75      1.22 o 
  -2  16   7        4.68        4.16      1.31 o 
  -1  16   7       12.44       12.93      1.09 o 
   0  16   7        4.62        5.00      0.81 o 
   1  16   7       12.41       13.24      1.28 o 
   2  16   7        4.68        3.51      1.22 o 
   3  16   7        2.49        3.98      1.67 o 
  -3  17   7       31.23       31.62      2.24 o 
  -2  17   7        0.91        0.66      1.10 o 
  -1  17   7       12.22        9.36      1.47 o 
   0  17   7        1.03        2.01      1.02 o 
   1  17   7       12.21        8.72      1.20 o 
   2  17   7        0.91        1.56      1.44 o 
   3  17   7       31.20       30.65      3.41 o 
  -2  18   7        3.83        3.35      1.37 o 
  -1  18   7        0.16       -0.19      1.12 o 
   0  18   7        0.00       -0.85      1.09 o 
   1  18   7        0.16       -1.09      1.09 o 
   2  18   7        3.85        3.13      1.41 o 
  -1  19   7       14.47       19.08      2.76 o 
   0  19   7       24.67       25.17      3.89 o 
   1  19   7       14.47       19.06      1.81 o 
   0   0   8     1513.49     1574.65     16.27 o 
   1   0   8       47.60       47.19      0.76 o 
   2   0   8        0.02       -0.15      0.30 o 
   3   0   8      267.68      267.21      3.30 o 
   4   0   8      460.30      445.73      6.03 o 
   5   0   8        2.78        5.05      1.18 o 
   6   0   8       11.87       11.34      1.57 o 
   7   0   8        0.28        1.02      3.24 o 
  -7   1   8        1.27        1.02      3.24 o 
  -6   1   8       20.16       24.60      2.24 o 
  -5   1   8       40.31       42.53      2.02 o 
  -4   1   8      131.72      122.87      2.59 o 
  -3   1   8      229.94      214.85      2.80 o 
  -2   1   8       40.71       30.86      0.72 o 
  -1   1   8       17.27       20.09      0.55 o 
   0   1   8      297.72      329.41      2.70 o 
   1   1   8       17.21       20.05      0.66 o 
   2   1   8       40.69       30.13      0.76 o 
   3   1   8      230.04      214.66      3.82 o 
   4   1   8      131.81      125.58      2.66 o 
   5   1   8       40.23       43.28      2.04 o 
   6   1   8       20.16       23.85      2.19 o 
   7   1   8        1.26        2.04      3.41 o 
  -6   2   8        8.89        7.54      1.48 o 
  -5   2   8       22.29       24.06      1.40 o 
  -4   2   8       19.16       20.48      1.12 o 
  -3   2   8       42.90       42.38      1.77 o 
  -2   2   8      170.85      192.37      2.01 o 
  -1   2   8     1110.59     1096.19      9.36 o 
   0   2   8       88.35      105.41      1.14 o 
   1   2   8     1110.09     1099.68      8.81 o 
   2   2   8      170.56      191.15      2.11 o 
   3   2   8       42.86       40.61      1.21 o 
   4   2   8       19.14       18.44      1.37 o 
   5   2   8       22.29       25.03      1.70 o 
   6   2   8        8.91        8.65      1.73 o 
  -6   3   8       11.87       10.79      1.58 o 
  -5   3   8       18.08       18.64      1.31 o 
  -4   3   8       22.61       21.46      1.07 o 
  -3   3   8       17.53       17.20      0.82 o 
  -2   3   8       98.88      111.80      1.41 o 
  -1   3   8      894.86      853.17      7.40 o 
   0   3   8        0.04        0.08      0.18 o 
   1   3   8      894.67      855.32      7.34 o 
   2   3   8       98.91      113.30      1.56 o 
   3   3   8       17.58       17.22      1.02 o 
   4   3   8       22.51       21.66      1.21 o 
   5   3   8       18.07       17.92      1.65 o 
   6   3   8       11.88       11.78      2.42 o 
  -6   4   8        7.75        7.23      1.69 o 
  -5   4   8        1.76        2.67      0.99 o 
  -4   4   8       46.66       42.74      1.44 o 
  -3   4   8       49.04       55.50      1.30 o 
  -2   4   8       14.58       12.71      0.72 o 
  -1   4   8      980.60     1047.10      7.83 o 
   0   4   8        0.06       -0.35      0.35 o 
   1   4   8      980.42     1041.87     11.23 o 
   2   4   8       14.58       13.22      0.57 o 
   3   4   8       49.01       54.41      2.12 o 
   4   4   8       46.61       43.49      1.85 o 
   5   4   8        1.75        1.34      1.31 o 
   6   4   8        7.73        6.43      1.92 o 
  -6   5   8        6.46        2.66      2.42 o 
  -5   5   8       20.70       19.24      1.70 o 
  -4   5   8       41.33       41.90      1.65 o 
  -3   5   8        5.71        3.20      0.57 o 
  -2   5   8        1.35        0.62      0.28 o 
  -1   5   8      320.37      330.58      2.91 o 
   0   5   8      207.06      207.57      2.13 o 
   1   5   8      320.17      331.67      4.40 o 
   2   5   8        1.35        0.92      0.44 o 
   3   5   8        5.70        4.27      0.63 o 
   4   5   8       41.42       41.10      1.95 o 
   5   5   8       20.69       17.26      1.86 o 
   6   5   8        6.48        4.08      3.29 o 
  -6   6   8        2.21        3.04      1.62 o 
  -5   6   8       29.01       27.62      1.73 o 
  -4   6   8       80.05       84.50      2.18 o 
  -3   6   8       33.40       28.33      0.97 o 
  -2   6   8      401.53      405.26      4.18 o 
  -1   6   8       14.00       16.94      0.56 o 
   0   6   8       96.85      100.11      1.27 o 
   1   6   8       14.03       15.27      0.63 o 
   2   6   8      401.44      406.77      4.96 o 
   3   6   8       33.36       29.48      1.16 o 
   4   6   8       80.16       84.10      2.91 o 
   5   6   8       29.01       27.91      2.22 o 
   6   6   8        2.21        1.21      1.60 o 
  -6   7   8       18.06       23.94      1.95 o 
  -5   7   8        7.03        4.78      1.28 o 
  -4   7   8       31.81       29.83      1.44 o 
  -3   7   8       15.89       15.73      0.79 o 
  -2   7   8       85.18       86.27      1.25 o 
  -1   7   8      149.62      147.99      1.81 o 
   0   7   8      199.29      173.01      2.61 o 
   1   7   8      149.83      146.69      2.28 o 
   2   7   8       85.00       86.04      2.74 o 
   3   7   8       15.92       16.03      1.26 o 
   4   7   8       31.81       27.57      1.96 o 
   5   7   8        7.04        7.99      1.62 o 
   6   7   8       18.05       21.01      2.71 o 
  -6   8   8        8.00       11.54      1.89 o 
  -5   8   8        0.55        1.26      1.19 o 
  -4   8   8       14.51       13.25      1.93 o 
  -3   8   8       23.97       18.85      0.88 o 
  -2   8   8        2.10        0.85      0.32 o 
  -1   8   8        1.82        3.17      1.27 o 
   0   8   8       76.74       82.26      1.88 o 
   1   8   8        1.84        1.72      0.54 o 
   2   8   8        2.08        0.96      0.52 o 
   3   8   8       23.93       20.23      1.62 o 
   4   8   8       14.52       13.81      1.65 o 
   5   8   8        0.55       -1.34      1.34 o 
   6   8   8        8.01       10.01      2.53 o 
  -6   9   8       11.22       18.93      2.60 o 
  -5   9   8       19.10       18.52      1.66 o 
  -4   9   8       57.56       54.93      1.97 o 
  -3   9   8       59.24       55.74      1.65 o 
  -2   9   8       13.89       10.78      0.50 o 
  -1   9   8       58.60       49.20      1.34 o 
   0   9   8        4.04        6.78      0.83 o 
   1   9   8       58.65       48.35      1.21 o 
   2   9   8       13.91       10.85      1.20 o 
   3   9   8       59.25       58.07      2.89 o 
   4   9   8       57.63       54.49      2.54 o 
   5   9   8       19.08       16.11      2.55 o 
   6   9   8       11.21       12.09      3.92 o 
  -6  10   8        0.88        3.92      2.89 o 
  -5  10   8       15.35       16.64      1.50 o 
  -4  10   8        9.18       10.45      1.21 o 
  -3  10   8        0.51        1.24      0.64 o 
  -2  10   8       21.66       22.38      0.81 o 
  -1  10   8      301.66      288.28      6.14 o 
   0  10   8      729.54      667.10      9.78 o 
   1  10   8      301.46      294.53      5.19 o 
   2  10   8       21.62       27.29      1.60 o 
   3  10   8        0.50        1.87      1.07 o 
   4  10   8        9.19        7.81      1.50 o 
   5  10   8       15.35       14.30      1.89 o 
  -5  11   8        0.57        0.81      1.16 o 
  -4  11   8        1.03        0.04      0.97 o 
  -3  11   8       37.15       33.89      1.25 o 
  -2  11   8       73.00       61.94      1.19 o 
  -1  11   8      145.32      140.67      1.94 o 
   0  11   8       48.61       42.19      1.06 o 
   1  11   8      145.23      137.29      2.41 o 
   2  11   8       73.03       61.47      2.23 o 
   3  11   8       37.12       30.64      1.90 o 
   4  11   8        1.03        0.71      1.23 o 
   5  11   8        0.57       -0.39      1.50 o 
  -5  12   8        2.53        5.45      1.34 o 
  -4  12   8        5.45        6.87      1.19 o 
  -3  12   8        3.48        3.77      1.29 o 
  -2  12   8       65.61       56.71      1.62 o 
  -1  12   8       49.08       46.27      1.03 o 
   0  12   8        3.10        3.71      0.53 o 
   1  12   8       49.02       46.92      1.42 o 
   2  12   8       65.69       56.70      2.27 o 
   3  12   8        3.47        3.86      1.22 o 
   4  12   8        5.46        5.71      1.48 o 
   5  12   8        2.53        0.17      2.89 o 
  -5  13   8       16.66       21.61      3.24 o 
  -4  13   8       17.54       21.24      1.51 o 
  -3  13   8        6.39        5.84      1.08 o 
  -2  13   8       14.31       15.67      1.05 o 
  -1  13   8       31.82       28.87      1.24 o 
   0  13   8       32.52       34.96      1.40 o 
   1  13   8       31.83       25.30      1.40 o 
   2  13   8       14.30       15.86      1.88 o 
   3  13   8        6.40        6.29      1.34 o 
   4  13   8       17.54       22.46      2.10 o 
   5  13   8       16.63       23.50      4.60 o 
  -4  14   8        0.31        0.05      1.14 o 
  -3  14   8        0.15        0.49      0.93 o 
  -2  14   8       68.90       64.74      1.63 o 
  -1  14   8       22.91       25.48      2.13 o 
   0  14   8        0.33        0.54      0.85 o 
   1  14   8       22.89       23.62      1.40 o 
   2  14   8       68.87       64.69      2.54 o 
   3  14   8        0.15       -1.02      1.20 o 
   4  14   8        0.31        2.17      1.53 o 
  -4  15   8        9.33       11.18      1.68 o 
  -3  15   8        6.37        7.13      1.38 o 
  -2  15   8        7.98       10.89      1.32 o 
  -1  15   8        4.33        6.53      1.13 o 
   0  15   8       28.19       29.25      1.31 o 
   1  15   8        4.35        4.80      1.01 o 
   2  15   8        7.95        7.58      1.54 o 
   3  15   8        6.39        5.33      1.45 o 
   4  15   8        9.34       11.90      2.33 o 
  -3  16   8       24.46       23.93      1.93 o 
  -2  16   8       11.23       10.03      1.14 o 
  -1  16   8       16.90       17.29      1.14 o 
   0  16   8       32.76       34.23      1.42 o 
   1  16   8       16.91       18.80      1.57 o 
   2  16   8       11.26        9.37      1.42 o 
   3  16   8       24.49       23.84      3.06 o 
  -3  17   8        8.40       13.45      1.63 o 
  -2  17   8        0.32       -1.08      1.08 o 
  -1  17   8        7.79        7.91      1.10 o 
   0  17   8        0.07       -0.12      0.86 o 
   1  17   8        7.78        9.76      1.35 o 
   2  17   8        0.32       -1.06      1.31 o 
   3  17   8        8.40        8.51      2.38 o 
  -2  18   8        0.62        2.21      2.89 o 
  -1  18   8       13.44       15.75      2.49 o 
   0  18   8       14.09       24.15      2.95 o 
   1  18   8       13.44       15.76      1.57 o 
   2  18   8        0.63        1.26      1.34 o 
   0  19   8        0.08        0.27      2.64 o 
   1   0   9       27.85       32.18      0.68 o 
   2   0   9       62.91       67.72      1.13 o 
   3   0   9      398.43      363.41      4.23 o 
   4   0   9       77.27       82.17      2.19 o 
   5   0   9       65.28       61.47      2.32 o 
   6   0   9        7.37        5.97      1.67 o 
  -6   1   9        0.07       -0.23      1.42 o 
  -5   1   9       11.14        9.64      1.60 o 
  -4   1   9      125.40      130.20      2.69 o 
  -3   1   9       76.84       75.42      1.55 o 
  -2   1   9       22.42       19.64      0.72 o 
  -1   1   9      139.94      135.92      1.51 o 
   0   1   9      552.77      630.25      4.86 o 
   1   1   9      139.96      135.26      1.51 o 
   2   1   9       22.37       19.48      0.65 o 
   3   1   9       76.81       77.05      1.58 o 
   4   1   9      125.28      132.44      3.51 o 
   5   1   9       11.11        8.75      1.31 o 
   6   1   9        0.07        1.41      1.53 o 
  -6   2   9        3.59        1.17      1.36 o 
  -5   2   9       20.05       18.91      1.55 o 
  -4   2   9       28.13       27.27      1.23 o 
  -3   2   9      178.34      178.01      2.51 o 
  -2   2   9       33.05       31.31      0.82 o 
  -1   2   9       41.19       47.06      0.83 o 
   0   2   9       60.58       64.65      0.92 o 
   1   2   9       41.16       48.17      0.82 o 
   2   2   9       32.97       32.93      0.81 o 
   3   2   9      178.26      178.68      2.66 o 
   4   2   9       28.13       23.94      1.35 o 
   5   2   9       20.03       16.85      1.47 o 
   6   2   9        3.58        2.67      1.75 o 
  -6   3   9        2.00        0.85      1.52 o 
  -5   3   9        1.13        1.60      0.93 o 
  -4   3   9       43.54       41.17      1.56 o 
  -3   3   9       89.18       94.75      1.71 o 
  -2   3   9      241.43      250.15      2.52 o 
  -1   3   9      358.25      362.83      3.31 o 
   0   3   9       67.93       72.99      0.97 o 
   1   3   9      358.47      357.29      3.97 o 
   2   3   9      241.51      250.48      2.61 o 
   3   3   9       89.27       93.07      2.12 o 
   4   3   9       43.55       42.33      1.85 o 
   5   3   9        1.14        1.20      1.34 o 
   6   3   9        2.00        3.05      1.67 o 
  -6   4   9        3.11        3.17      1.69 o 
  -5   4   9        7.42        7.63      1.11 o 
  -4   4   9       23.22       21.80      1.25 o 
  -3   4   9       52.57       53.19      1.26 o 
  -2   4   9       51.71       53.25      1.15 o 
  -1   4   9      451.86      452.03      4.25 o 
   0   4   9       34.74       28.74      0.68 o 
   1   4   9      452.03      452.61      6.37 o 
   2   4   9       51.64       52.10      0.99 o 
   3   4   9       52.63       55.35      1.52 o 
   4   4   9       23.23       21.02      1.42 o 
   5   4   9        7.41        9.68      1.64 o 
   6   4   9        3.11        1.05      1.60 o 
  -6   5   9        0.61        0.64      1.52 o 
  -5   5   9       41.10       43.97      2.09 o 
  -4   5   9      105.87      111.59      2.46 o 
  -3   5   9        7.89        5.88      0.63 o 
  -2   5   9      314.41      318.86      3.43 o 
  -1   5   9       25.60       27.07      0.61 o 
   0   5   9       40.62       42.58      0.81 o 
   1   5   9       25.53       26.26      1.07 o 
   2   5   9      314.15      313.77      3.10 o 
   3   5   9        7.85        5.93      0.73 o 
   4   5   9      105.89      109.15      5.66 o 
   5   5   9       41.11       41.45      2.51 o 
   6   5   9        0.61       -0.61      1.62 o 
  -6   6   9       24.16       28.44      3.13 o 
  -5   6   9       29.14       31.19      1.89 o 
  -4   6   9       12.00       12.84      1.11 o 
  -3   6   9       62.50       54.88      1.28 o 
  -2   6   9       91.93       93.16      1.33 o 
  -1   6   9       10.18       11.54      0.52 o 
   0   6   9       39.63       32.68      0.97 o 
   1   6   9       10.19       12.14      1.09 o 
   2   6   9       92.11       93.00      1.79 o 
   3   6   9       62.47       54.12      1.50 o 
   4   6   9       11.99       15.44      1.60 o 
   5   6   9       29.16       29.58      2.27 o 
   6   6   9       24.16       25.44      3.58 o 
  -6   7   9        1.56        5.28      2.29 o 
  -5   7   9       13.30       12.46      1.49 o 
  -4   7   9       31.09       30.13      1.63 o 
  -3   7   9       32.71       27.32      1.25 o 
  -2   7   9       28.68       30.31      0.74 o 
  -1   7   9       34.60       35.03      0.92 o 
   0   7   9       38.92       31.99      0.71 o 
   1   7   9       34.64       35.71      1.04 o 
   2   7   9       28.74       26.20      1.81 o 
   3   7   9       32.74       31.56      1.53 o 
   4   7   9       31.10       29.15      2.00 o 
   5   7   9       13.31       12.00      1.79 o 
   6   7   9        1.56        3.24      2.17 o 
  -6   8   9        3.36        3.03      1.92 o 
  -5   8   9       13.37        7.49      1.34 o 
  -4   8   9        6.97        7.22      1.08 o 
  -3   8   9      188.22      162.79      2.80 o 
  -2   8   9       70.79       65.82      1.19 o 
  -1   8   9      106.41       99.62      2.16 o 
   0   8   9       30.75       37.50      1.45 o 
   1   8   9      106.42       96.10      1.99 o 
   2   8   9       70.77       67.96      2.23 o 
   3   8   9      188.37      158.63      3.83 o 
   4   8   9        6.97        6.82      2.05 o 
   5   8   9       13.40       10.25      1.82 o 
   6   8   9        3.35        3.30      3.66 o 
  -6   9   9        6.10        8.92      2.05 o 
  -5   9   9        3.70        4.06      1.14 o 
  -4   9   9       14.22       12.95      1.25 o 
  -3   9   9        1.96        2.42      0.81 o 
  -2   9   9       18.70       16.65      0.51 o 
  -1   9   9      217.14      205.37      3.17 o 
   0   9   9       68.89       73.13      1.93 o 
   1   9   9      217.18      204.18      4.65 o 
   2   9   9       18.66       18.13      1.34 o 
   3   9   9        1.95        2.59      1.11 o 
   4   9   9       14.19       11.86      2.27 o 
   5   9   9        3.70        2.97      1.60 o 
  -5  10   9        2.47        3.73      1.16 o 
  -4  10   9       18.48       15.83      1.34 o 
  -3  10   9        0.98        0.20      0.69 o 
  -2  10   9        3.62        6.43      0.76 o 
  -1  10   9      353.06      346.38      4.74 o 
   0  10   9      207.30      200.51      5.14 o 
   1  10   9      352.99      342.21      7.57 o 
   2  10   9        3.61        4.30      0.72 o 
   3  10   9        0.98       -0.99      0.99 o 
   4  10   9       18.48       15.13      1.75 o 
   5  10   9        2.47        0.90      1.52 o 
  -5  11   9        8.91       10.40      1.39 o 
  -4  11   9        0.38        1.43      0.99 o 
  -3  11   9        4.89        5.62      0.92 o 
  -2  11   9       14.35       14.37      0.69 o 
  -1  11   9        1.29        2.13      1.17 o 
   0  11   9       11.83       14.08      1.35 o 
   1  11   9        1.27        0.18      0.54 o 
   2  11   9       14.30       14.52      1.36 o 
   3  11   9        4.90        4.65      1.25 o 
   4  11   9        0.37       -1.27      1.27 o 
   5  11   9        8.94        5.87      2.29 o 
  -5  12   9        1.75        2.95      1.30 o 
  -4  12   9        3.59        6.34      1.15 o 
  -3  12   9        7.05        7.59      0.95 o 
  -2  12   9       55.54       55.57      1.59 o 
  -1  12   9        0.08       -0.62      1.00 o 
   0  12   9        0.00       -0.22      0.99 o 
   1  12   9        0.09       -0.48      0.48 o 
   2  12   9       55.55       52.37      2.27 o 
   3  12   9        7.04        4.23      1.72 o 
   4  12   9        3.59        5.63      1.50 o 
   5  12   9        1.74        0.00      3.06 o 
  -4  13   9        2.72        4.57      1.18 o 
  -3  13   9        5.08        3.08      0.89 o 
  -2  13   9       26.90       25.48      1.21 o 
  -1  13   9       13.16       15.04      1.52 o 
   0  13   9       34.41       33.48      1.87 o 
   1  13   9       13.15       15.59      1.07 o 
   2  13   9       26.89       23.48      1.77 o 
   3  13   9        5.11        4.23      1.30 o 
   4  13   9        2.72        5.70      1.71 o 
  -4  14   9        6.27        8.26      1.30 o 
  -3  14   9        5.06        6.43      1.10 o 
  -2  14   9       29.50       28.24      1.54 o 
  -1  14   9       11.96       12.64      1.42 o 
   0  14   9       52.25       46.14      3.27 o 
   1  14   9       11.95       12.76      1.94 o 
   2  14   9       29.53       25.54      2.01 o 
   3  14   9        5.03        5.05      1.35 o 
   4  14   9        6.28        5.95      2.00 o 
  -4  15   9        0.39       -0.06      1.31 o 
  -3  15   9        1.55        1.06      0.96 o 
  -2  15   9        1.17        1.87      0.88 o 
  -1  15   9       16.70       17.28      1.65 o 
   0  15   9        0.20        0.01      1.14 o 
   1  15   9       16.71       13.64      1.18 o 
   2  15   9        1.17        2.16      1.45 o 
   3  15   9        1.56        1.49      1.76 o 
   4  15   9        0.38        3.41      3.24 o 
  -3  16   9        2.14        2.09      1.24 o 
  -2  16   9        7.37        5.96      2.17 o 
  -1  16   9        5.23        4.57      1.40 o 
   0  16   9        1.11        3.98      1.31 o 
   1  16   9        5.23        3.29      0.96 o 
   2  16   9        7.36        6.29      1.60 o 
   3  16   9        2.14        3.64      1.73 o 
  -2  17   9        0.45        0.68      3.24 o 
  -1  17   9       29.48       31.38      3.62 o 
   0  17   9        2.16       -0.37      1.98 o 
   1  17   9       29.47       29.94      2.06 o 
   2  17   9        0.46       -1.53      1.53 o 
  -1  18   9        6.76        5.11      3.49 o 
   0  18   9       52.37       63.14      4.26 o 
   1  18   9        6.77        9.19      3.58 o 
   0   0  10        7.54        4.78      0.57 o 
   1   0  10       89.54       76.02      1.19 o 
   2   0  10       88.99       88.40      1.44 o 
   3   0  10       20.73       17.73      0.87 o 
   4   0  10      251.59      269.54      4.72 o 
   5   0  10       18.84       18.14      1.55 o 
   6   0  10        0.11        1.40      1.60 o 
  -6   1  10        2.02        2.34      1.64 o 
  -5   1  10        8.68       10.85      1.40 o 
  -4   1  10      111.40      116.24      2.87 o 
  -3   1  10      223.21      222.18      2.80 o 
  -2   1  10       55.39       55.91      1.20 o 
  -1   1  10      306.54      350.15      3.21 o 
   0   1  10       68.53       80.40      1.04 o 
   1   1  10      306.30      349.03      3.36 o 
   2   1  10       55.50       53.97      1.12 o 
   3   1  10      223.16      223.12      2.98 o 
   4   1  10      111.53      121.05      2.93 o 
   5   1  10        8.71        8.84      2.33 o 
   6   1  10        2.02        4.26      1.67 o 
  -6   2  10       27.95       31.83      3.12 o 
  -5   2  10       54.13       55.93      2.39 o 
  -4   2  10       41.54       38.28      1.80 o 
  -3   2  10       27.85       24.60      1.03 o 
  -2   2  10       52.77       54.70      1.12 o 
  -1   2  10       54.44       65.66      1.09 o 
   0   2  10        6.39        6.38      0.39 o 
   1   2  10       54.54       63.56      1.14 o 
   2   2  10       52.75       53.10      1.11 o 
   3   2  10       27.86       26.76      1.08 o 
   4   2  10       41.57       39.58      1.94 o 
   5   2  10       54.18       51.48      2.75 o 
   6   2  10       27.93       31.91      2.55 o 
  -6   3  10        8.12        7.61      1.87 o 
  -5   3  10       46.72       47.15      2.23 o 
  -4   3  10        4.01        3.04      0.91 o 
  -3   3  10        0.44       -0.24      0.57 o 
  -2   3  10      218.87      209.60      2.51 o 
  -1   3  10       24.20       29.23      0.84 o 
   0   3  10        2.32        1.06      0.42 o 
   1   3  10       24.25       29.90      0.76 o 
   2   3  10      218.79      210.32      2.32 o 
   3   3  10        0.43       -0.34      0.74 o 
   4   3  10        3.97        5.26      1.03 o 
   5   3  10       46.71       47.55      2.86 o 
   6   3  10        8.13        8.00      2.57 o 
  -6   4  10        2.67        3.62      2.22 o 
  -5   4  10       34.86       38.79      1.93 o 
  -4   4  10       37.56       37.09      1.57 o 
  -3   4  10       87.99       86.76      1.59 o 
  -2   4  10       15.37       17.96      0.89 o 
  -1   4  10      282.09      281.53      2.88 o 
   0   4  10      114.51       95.02      1.10 o 
   1   4  10      282.03      282.77      3.12 o 
   2   4  10       15.33       18.78      0.65 o 
   3   4  10       87.92       87.09      1.93 o 
   4   4  10       37.58       39.68      2.22 o 
   5   4  10       34.89       35.88      2.96 o 
   6   4  10        2.68        2.71      2.47 o 
  -6   5  10        9.84        8.51      2.40 o 
  -5   5  10       24.69       25.84      1.75 o 
  -4   5  10        3.80        5.57      1.03 o 
  -3   5  10        1.56        0.79      0.56 o 
  -2   5  10      211.34      206.61      2.70 o 
  -1   5  10       87.58       89.94      1.33 o 
   0   5  10        0.48       -0.20      0.31 o 
   1   5  10       87.67       90.01      1.87 o 
   2   5  10      211.24      204.80      3.07 o 
   3   5  10        1.56        0.52      0.58 o 
   4   5  10        3.81        4.13      1.24 o 
   5   5  10       24.66       20.54      2.02 o 
   6   5  10        9.84       12.94      3.58 o 
  -6   6  10        6.32        7.15      2.41 o 
  -5   6  10       26.54       25.11      2.09 o 
  -4   6  10       13.34       14.86      1.26 o 
  -3   6  10        7.64        7.79      0.69 o 
  -2   6  10       68.24       63.77      1.15 o 
  -1   6  10       65.10       64.62      1.31 o 
   0   6  10       64.57       59.90      1.13 o 
   1   6  10       65.07       66.56      1.59 o 
   2   6  10       68.28       62.54      1.41 o 
   3   6  10        7.64        6.81      1.20 o 
   4   6  10       13.32       13.96      1.67 o 
   5   6  10       26.54       25.84      2.19 o 
   6   6  10        6.30       10.22      3.41 o 
  -6   7  10        3.76        0.67      3.24 o 
  -5   7  10        2.04        3.47      1.13 o 
  -4   7  10       25.48       24.74      1.66 o 
  -3   7  10       19.35       16.82      1.07 o 
  -2   7  10      173.51      164.78      1.89 o 
  -1   7  10       88.45       90.40      2.19 o 
   0   7  10      548.97      548.69      7.74 o 
   1   7  10       88.33       87.72      1.87 o 
   2   7  10      173.49      163.30      2.92 o 
   3   7  10       19.37       18.66      1.57 o 
   4   7  10       25.46       22.39      1.88 o 
   5   7  10        2.06        3.21      1.85 o 
   6   7  10        3.77        6.47      3.41 o 
  -6   8  10        0.67        2.21      2.29 o 
  -5   8  10        1.30        0.91      1.11 o 
  -4   8  10       33.95       32.45      2.27 o 
  -3   8  10        3.37        4.28      0.84 o 
  -2   8  10        3.27        2.97      0.42 o 
  -1   8  10       33.29       31.87      1.20 o 
   0   8  10       32.98       43.23      1.62 o 
   1   8  10       33.28       31.48      1.60 o 
   2   8  10        3.28        1.89      1.15 o 
   3   8  10        3.38        2.50      0.86 o 
   4   8  10       33.95       33.00      2.19 o 
   5   8  10        1.30        0.45      1.36 o 
  -5   9  10        5.47        6.96      1.27 o 
  -4   9  10       25.60       20.88      1.46 o 
  -3   9  10       40.35       39.90      1.55 o 
  -2   9  10       29.91       28.58      1.17 o 
  -1   9  10      307.14      282.31      4.50 o 
   0   9  10       33.66       39.94      2.29 o 
   1   9  10      307.17      288.07      5.19 o 
   2   9  10       29.81       31.13      2.25 o 
   3   9  10       40.40       38.88      3.59 o 
   4   9  10       25.65       20.49      1.92 o 
   5   9  10        5.48        6.48      1.70 o 
  -5  10  10        0.89        1.10      1.19 o 
  -4  10  10       11.43       10.49      1.25 o 
  -3  10  10        0.06        0.20      0.72 o 
  -2  10  10       20.80       25.14      0.85 o 
  -1  10  10       84.10       84.03      2.16 o 
   0  10  10       15.56       14.69      1.21 o 
   1  10  10       84.10       73.88      2.45 o 
   2  10  10       20.81       24.33      1.63 o 
   3  10  10        0.06       -0.99      0.99 o 
   4  10  10       11.41        8.83      1.88 o 
   5  10  10        0.90        1.50      1.55 o 
  -5  11  10        1.81        2.99      1.27 o 
  -4  11  10       10.10        9.98      1.23 o 
  -3  11  10       14.44       13.15      1.06 o 
  -2  11  10       17.69       17.66      0.86 o 
  -1  11  10       89.94       82.18      3.08 o 
   0  11  10       52.56       46.70      2.10 o 
   1  11  10       90.00       83.49      1.75 o 
   2  11  10       17.72       16.48      1.38 o 
   3  11  10       14.45       12.84      2.38 o 
   4  11  10       10.08        9.01      1.57 o 
   5  11  10        1.81        1.19      3.06 o 
  -5  12  10        0.59        0.33      1.83 o 
  -4  12  10        1.30        2.30      1.04 o 
  -3  12  10       15.85       16.84      1.18 o 
  -2  12  10       18.64       17.02      0.92 o 
  -1  12  10       17.15       16.78      1.49 o 
   0  12  10       27.68       25.44      1.68 o 
   1  12  10       17.14       17.41      1.08 o 
   2  12  10       18.60       16.86      1.46 o 
   3  12  10       15.85       17.14      1.67 o 
   4  12  10        1.31        1.19      1.40 o 
   5  12  10        0.59        2.04      3.24 o 
  -4  13  10        8.37       13.27      1.43 o 
  -3  13  10        1.52        2.04      0.94 o 
  -2  13  10       20.03       22.86      1.06 o 
  -1  13  10        0.99        2.24      1.15 o 
   0  13  10        6.61        5.84      1.27 o 
   1  13  10        0.99        1.04      0.72 o 
   2  13  10       20.03       23.99      1.88 o 
   3  13  10        1.51       -0.39      1.17 o 
   4  13  10        8.37       12.05      1.86 o 
  -4  14  10        0.33       -1.33      1.33 o 
  -3  14  10        0.98        1.05      0.88 o 
  -2  14  10        8.72        8.76      1.28 o 
  -1  14  10       15.73       16.12      1.59 o 
   0  14  10       10.87       11.32      1.48 o 
   1  14  10       15.75       14.94      1.09 o 
   2  14  10        8.71        8.68      1.49 o 
   3  14  10        0.99        1.78      1.31 o 
   4  14  10        0.33       -0.44      1.76 o 
  -3  15  10       10.53       15.32      1.50 o 
  -2  15  10        2.13        2.93      1.43 o 
  -1  15  10       27.42       31.68      2.05 o 
   0  15  10        5.49        7.13      1.42 o 
   1  15  10       27.40       29.00      1.70 o 
   2  15  10        2.13        4.53      1.96 o 
   3  15  10       10.53       15.61      3.49 o 
  -3  16  10       16.63       16.60      4.00 o 
  -2  16  10        5.69        3.18      1.87 o 
  -1  16  10        1.75        2.27      1.62 o 
   0  16  10        8.80       16.74      2.45 o 
   1  16  10        1.75        2.83      1.42 o 
   2  16  10        5.70        2.65      1.26 o 
   3  16  10       16.62       17.98      2.24 o 
  -2  17  10        0.76       -1.02      3.24 o 
  -1  17  10        6.04        9.11      6.30 o 
   0  17  10       24.90       33.03      4.94 o 
   1  17  10        6.04        7.87      2.45 o 
   2  17  10        0.75        2.38      1.53 o 
  -1  18  10        6.91        7.51      3.75 o 
   0  18  10       20.20       19.22      2.88 o 
   1  18  10        6.91       12.09      4.09 o 
   1   0  11      228.46      253.22      3.62 o 
   2   0  11      137.01      131.26      1.88 o 
   3   0  11        7.01        9.09      0.76 o 
   4   0  11       98.94      104.27      2.76 o 
   5   0  11        7.34        7.67      1.60 o 
  -5   1  11        5.87        6.72      1.29 o 
  -4   1  11       85.07       82.04      2.49 o 
  -3   1  11      291.84      294.79      3.50 o 
  -2   1  11       10.43       11.02      0.66 o 
  -1   1  11       57.65       62.56      1.81 o 
   0   1  11        5.89        8.15      0.49 o 
   1   1  11       57.52       62.78      1.31 o 
   2   1  11       10.44       11.16      0.66 o 
   3   1  11      291.90      297.98      3.48 o 
   4   1  11       85.12       79.86      2.45 o 
   5   1  11        5.87        5.64      1.54 o 
   6   1  11       22.02       19.92      3.92 o 
  -6   2  11       14.36       18.39      4.09 o 
  -5   2  11        7.24        5.92      1.31 o 
  -4   2  11       39.47       43.32      1.93 o 
  -3   2  11       56.62       55.25      1.48 o 
  -2   2  11       37.62       38.67      1.04 o 
  -1   2  11       67.16       72.26      1.27 o 
   0   2  11       75.05       82.46      1.15 o 
   1   2  11       67.22       72.45      1.28 o 
   2   2  11       37.66       35.98      1.00 o 
   3   2  11       56.55       54.88      1.37 o 
   4   2  11       39.40       44.18      1.91 o 
   5   2  11        7.22        5.38      1.57 o 
   6   2  11       14.34       17.37      3.58 o 
  -6   3  11       16.81       15.84      3.92 o 
  -5   3  11        1.47        0.97      1.40 o 
  -4   3  11       32.25       28.70      1.50 o 
  -3   3  11      136.31      133.97      2.21 o 
  -2   3  11       66.60       66.21      1.38 o 
  -1   3  11       45.96       50.98      1.00 o 
   0   3  11       17.38       22.49      0.66 o 
   1   3  11       45.92       51.34      1.47 o 
   2   3  11       66.40       66.88      1.27 o 
   3   3  11      136.28      136.76      2.58 o 
   4   3  11       32.24       28.01      1.96 o 
   5   3  11        1.46        3.72      1.54 o 
   6   3  11       16.81       11.41      3.41 o 
  -5   4  11       14.70       15.27      1.85 o 
  -4   4  11        3.49        2.93      0.96 o 
  -3   4  11        7.61        8.88      0.79 o 
  -2   4  11       34.99       27.56      0.97 o 
  -1   4  11       39.32       39.60      0.95 o 
   0   4  11       16.07       12.18      0.52 o 
   1   4  11       39.30       39.08      1.10 o 
   2   4  11       35.04       30.27      0.83 o 
   3   4  11        7.63        7.88      0.75 o 
   4   4  11        3.51        3.88      1.84 o 
   5   4  11       14.70       15.44      1.88 o 
   6   4  11       12.16       11.07      3.58 o 
  -6   5  11        6.50        8.51      3.75 o 
  -5   5  11       26.21       26.26      1.89 o 
  -4   5  11       38.39       41.85      1.78 o 
  -3   5  11       33.75       30.13      1.18 o 
  -2   5  11      153.03      131.94      2.19 o 
  -1   5  11       33.47       31.41      1.18 o 
   0   5  11       27.48       25.79      0.93 o 
   1   5  11       33.43       30.83      1.57 o 
   2   5  11      153.32      130.10      1.76 o 
   3   5  11       33.71       31.20      1.50 o 
   4   5  11       38.41       43.23      2.42 o 
   5   5  11       26.22       25.74      2.19 o 
   6   5  11        6.50       11.58      3.58 o 
  -6   6  11        1.22       -2.72      2.72 o 
  -5   6  11        3.73        5.00      1.17 o 
  -4   6  11        4.90        4.56      1.04 o 
  -3   6  11       62.86       55.81      1.67 o 
  -2   6  11       41.48       38.14      1.20 o 
  -1   6  11      105.33      109.83      1.99 o 
   0   6  11      175.93      177.53      2.52 o 
   1   6  11      105.32      114.73      4.35 o 
   2   6  11       41.40       39.28      2.07 o 
   3   6  11       62.90       52.63      1.85 o 
   4   6  11        4.92        4.70      1.36 o 
   5   6  11        3.74        4.59      2.17 o 
   6   6  11        1.22        4.09      3.06 o 
  -6   7  11        1.79        4.77      3.41 o 
  -5   7  11        0.05        0.38      1.08 o 
  -4   7  11       45.45       36.62      1.82 o 
  -3   7  11       22.42       17.97      1.14 o 
  -2   7  11       15.02       16.08      0.68 o 
  -1   7  11       92.06       84.62      1.46 o 
   0   7  11      468.66      418.14      5.86 o 
   1   7  11       91.99       87.63      1.94 o 
   2   7  11       15.00       16.04      1.38 o 
   3   7  11       22.40       17.40      1.21 o 
   4   7  11       45.45       41.24      2.36 o 
   5   7  11        0.05        1.41      1.49 o 
  -5   8  11        2.91        4.95      1.20 o 
  -4   8  11       14.54       13.68      1.31 o 
  -3   8  11       96.36       89.70      2.10 o 
  -2   8  11       44.65       42.17      1.13 o 
  -1   8  11        5.93        5.17      0.44 o 
   0   8  11      556.87      542.47      8.56 o 
   1   8  11        5.93        5.41      0.74 o 
   2   8  11       44.72       42.55      1.92 o 
   3   8  11       96.39       88.06      2.91 o 
   4   8  11       14.54       10.98      1.62 o 
   5   8  11        2.91        0.84      1.53 o 
  -5   9  11        1.43        3.02      1.19 o 
  -4   9  11       33.63       28.62      1.64 o 
  -3   9  11        2.61        2.91      0.78 o 
  -2   9  11       47.91       42.70      1.09 o 
  -1   9  11      126.98      127.16      2.73 o 
   0   9  11      368.21      360.78      6.09 o 
   1   9  11      126.93      116.49      2.43 o 
   2   9  11       47.91       40.86      1.94 o 
   3   9  11        2.60        2.22      1.20 o 
   4   9  11       33.66       30.66      2.23 o 
   5   9  11        1.44        2.27      1.79 o 
  -5  10  11        2.08       -0.35      1.29 o 
  -4  10  11        0.36       -0.29      1.32 o 
  -3  10  11       43.83       41.11      1.56 o 
  -2  10  11       11.37       11.13      0.81 o 
  -1  10  11        3.72        4.28      0.95 o 
   0  10  11        2.45        0.77      0.92 o 
   1  10  11        3.74        2.48      0.56 o 
   2  10  11       11.38       11.14      1.27 o 
   3  10  11       43.78       40.08      2.71 o 
   4  10  11        0.37        1.69      1.34 o 
   5  10  11        2.08       -0.85      1.93 o 
  -5  11  11        5.76        7.11      1.43 o 
  -4  11  11        1.65        0.52      1.00 o 
  -3  11  11       64.32       59.06      1.81 o 
  -2  11  11        8.26        9.32      0.78 o 
  -1  11  11        4.43        3.45      0.98 o 
   0  11  11        1.45        2.53      1.08 o 
   1  11  11        4.44        3.88      1.17 o 
   2  11  11        8.27        8.27      1.20 o 
   3  11  11       64.30       60.16      2.68 o 
   4  11  11        1.65        1.31      1.40 o 
   5  11  11        5.74        0.85      3.06 o 
  -4  12  11        5.36        4.19      1.14 o 
  -3  12  11        7.70        7.78      1.01 o 
  -2  12  11        2.72        3.84      1.15 o 
  -1  12  11        5.77        6.83      1.32 o 
   0  12  11       25.60       28.57      2.65 o 
   1  12  11        5.77        4.80      0.76 o 
   2  12  11        2.72        2.43      2.21 o 
   3  12  11        7.70        4.26      1.32 o 
   4  12  11        5.37        7.60      2.07 o 
  -4  13  11        1.65        1.65      1.16 o 
  -3  13  11        5.63        6.13      0.96 o 
  -2  13  11       20.29       23.57      1.64 o 
  -1  13  11       14.53       16.64      1.65 o 
   0  13  11        4.49        5.32      1.30 o 
   1  13  11       14.54       14.44      1.56 o 
   2  13  11       20.24       21.69      3.75 o 
   3  13  11        5.63        4.54      2.23 o 
   4  13  11        1.65        2.20      3.06 o 
  -4  14  11        1.62       -2.55      2.55 o 
  -3  14  11        0.39        0.37      1.31 o 
  -2  14  11        4.09        5.14      1.40 o 
  -1  14  11       41.69       43.67      2.80 o 
   0  14  11       11.80       14.57      2.24 o 
   1  14  11       41.67       36.09      3.07 o 
   2  14  11        4.11        4.40      1.23 o 
   3  14  11        0.39       -0.80      1.18 o 
  -3  15  11       23.96       37.07      2.82 o 
  -2  15  11       18.38       18.77      1.96 o 
  -1  15  11       18.26       16.22      1.94 o 
   0  15  11        1.09        0.09      1.28 o 
   1  15  11       18.26       20.08      2.13 o 
   2  15  11       18.38       17.11      1.60 o 
   3  15  11       23.96       31.48      2.55 o 
  -2  16  11        5.61        3.50      2.28 o 
  -1  16  11        1.49        0.84      1.62 o 
   0  16  11        7.47        8.23      1.63 o 
   1  16  11        1.49        1.24      1.64 o 
   2  16  11        5.62        2.34      1.35 o 
  -1  17  11        7.44        2.89      3.41 o 
   0  17  11       29.92       41.21      5.45 o 
   1  17  11        7.44       12.09      3.75 o 
   0   0  12      907.96      924.01     15.51 o 
   1   0  12        2.08        3.24      0.63 o 
   2   0  12       19.70       18.46      0.81 o 
   3   0  12       20.28       17.94      0.92 o 
   4   0  12       90.53       88.52      2.34 o 
   5   0  12        3.27        2.27      1.47 o 
  -5   1  12        3.98        5.71      1.96 o 
  -4   1  12       14.30       13.67      1.74 o 
  -3   1  12       70.39       71.96      1.84 o 
  -2   1  12        1.07       -0.18      0.60 o 
  -1   1  12       22.00       19.12      0.78 o 
   0   1  12       74.82       79.62      1.36 o 
   1   1  12       21.98       21.75      0.92 o 
   2   1  12        1.06        0.12      0.51 o 
   3   1  12       70.34       70.18      1.53 o 
   4   1  12       14.32       11.57      1.32 o 
   5   1  12        3.97        2.95      1.94 o 
  -5   2  12        1.34        1.19      2.04 o 
  -4   2  12       64.49       64.23      2.05 o 
  -3   2  12      110.38      109.57      2.20 o 
  -2   2  12       30.69       32.25      1.02 o 
  -1   2  12        3.70        5.17      0.54 o 
   0   2  12       21.78       25.32      0.76 o 
   1   2  12        3.72        6.76      0.60 o 
   2   2  12       30.74       32.11      1.02 o 
   3   2  12      110.45      107.32      2.03 o 
   4   2  12       64.55       66.95      2.36 o 
   5   2  12        1.34        3.82      1.51 o 
  -5   3  12        9.35       13.08      1.56 o 
  -4   3  12        5.68        4.66      1.28 o 
  -3   3  12       44.14       46.83      1.58 o 
  -2   3  12      139.51      135.97      1.99 o 
  -1   3  12       76.59       75.97      1.35 o 
   0   3  12       56.72       58.69      1.35 o 
   1   3  12       76.63       78.41      1.33 o 
   2   3  12      139.40      136.52      1.97 o 
   3   3  12       44.15       45.83      1.69 o 
   4   3  12        5.69        7.62      1.19 o 
   5   3  12        9.35       12.53      1.87 o 
   6   3  12        1.84        7.83      3.41 o 
  -5   4  12       29.20       32.44      3.02 o 
  -4   4  12       10.65       11.52      1.26 o 
  -3   4  12       11.72       10.29      0.96 o 
  -2   4  12      107.81       95.20      1.73 o 
  -1   4  12        0.50       -0.25      0.25 o 
   0   4  12        5.76        6.81      0.38 o 
   1   4  12        0.49        0.40      0.30 o 
   2   4  12      107.77       97.88      1.58 o 
   3   4  12       11.71        9.11      1.10 o 
   4   4  12       10.64        9.77      1.49 o 
   5   4  12       29.23       31.37      2.64 o 
   6   4  12       10.09       13.96      3.75 o 
  -6   5  12        2.66        3.75      3.06 o 
  -5   5  12       46.96       61.05      2.62 o 
  -4   5  12        8.71        8.18      1.22 o 
  -3   5  12       19.93       18.58      1.28 o 
  -2   5  12      183.72      178.39      2.60 o 
  -1   5  12       40.33       34.93      0.89 o 
   0   5  12       44.73       41.28      0.99 o 
   1   5  12       40.23       34.81      3.63 o 
   2   5  12      183.68      176.12      2.26 o 
   3   5  12       19.91       18.53      1.31 o 
   4   5  12        8.71        8.17      1.24 o 
   5   5  12       46.93       52.54      5.68 o 
   6   5  12        2.65        7.83      3.58 o 
  -5   6  12        0.18       -1.17      1.17 o 
  -4   6  12        4.75        2.98      1.01 o 
  -3   6  12       14.06       13.74      1.09 o 
  -2   6  12       24.82       20.10      0.93 o 
  -1   6  12       27.51       30.02      1.05 o 
   0   6  12       18.09       19.01      0.89 o 
   1   6  12       27.51       31.45      1.11 o 
   2   6  12       24.75       22.64      2.14 o 
   3   6  12       14.05       13.76      1.15 o 
   4   6  12        4.74        5.65      1.16 o 
   5   6  12        0.18        1.00      2.21 o 
  -5   7  12        0.18        0.35      1.10 o 
  -4   7  12       11.09        8.77      1.15 o 
  -3   7  12        9.98        9.66      1.04 o 
  -2   7  12        5.93        7.02      0.66 o 
  -1   7  12       35.06       32.16      1.46 o 
   0   7  12        0.20        1.35      0.61 o 
   1   7  12       35.08       30.17      1.43 o 
   2   7  12        5.92        5.31      1.06 o 
   3   7  12       10.00        8.73      1.06 o 
   4   7  12       11.09        6.87      1.49 o 
   5   7  12        0.18       -1.55      1.55 o 
  -5   8  12        1.38       -1.10      1.10 o 
  -4   8  12       22.01       21.22      1.41 o 
  -3   8  12       10.73        8.90      1.05 o 
  -2   8  12       37.05       35.88      1.27 o 
  -1   8  12       50.05       54.24      2.23 o 
   0   8  12      325.32      336.70      4.95 o 
   1   8  12       50.00       52.16      1.58 o 
   2   8  12       37.03       32.59      3.32 o 
   3   8  12       10.74        9.72      2.13 o 
   4   8  12       22.04       16.59      1.85 o 
   5   8  12        1.38       -0.60      1.93 o 
  -5   9  12        1.78        2.43      1.25 o 
  -4   9  12        8.16        7.27      1.12 o 
  -3   9  12       15.12       13.83      1.01 o 
  -2   9  12        2.11        1.86      0.62 o 
  -1   9  12       45.39       46.45      1.85 o 
   0   9  12      113.07      114.77      3.00 o 
   1   9  12       45.37       43.42      1.77 o 
   2   9  12        2.12        0.18      1.01 o 
   3   9  12       15.11       12.07      1.53 o 
   4   9  12        8.17        7.45      2.22 o 
   5   9  12        1.79       -0.34      2.55 o 
  -5  10  12        4.08        7.34      1.65 o 
  -4  10  12        0.31        1.05      1.07 o 
  -3  10  12       15.68       15.34      1.18 o 
  -2  10  12       19.77       18.48      1.00 o 
  -1  10  12       13.66       11.56      1.18 o 
   0  10  12       62.47       60.49      2.26 o 
   1  10  12       13.70       10.50      1.02 o 
   2  10  12       19.79       13.38      1.34 o 
   3  10  12       15.70       13.96      1.61 o 
   4  10  12        0.31       -0.65      1.32 o 
  -4  11  12        0.28        1.15      1.05 o 
  -3  11  12        1.44        1.39      0.82 o 
  -2  11  12        1.98        2.19      0.89 o 
  -1  11  12       12.39       10.18      1.16 o 
   0  11  12        2.10        3.02      1.57 o 
   1  11  12       12.38        8.68      0.90 o 
   2  11  12        1.97        4.29      1.62 o 
   3  11  12        1.45        1.36      1.26 o 
   4  11  12        0.28        0.37      1.45 o 
  -4  12  12        6.12        4.23      1.20 o 
  -3  12  12        2.65        2.13      0.96 o 
  -2  12  12        5.31        5.23      1.23 o 
  -1  12  12        0.76       -0.02      1.16 o 
   0  12  12        2.10        2.66      1.21 o 
   1  12  12        0.75        0.44      1.18 o 
   2  12  12        5.32        6.17      1.23 o 
   3  12  12        2.64        2.10      1.27 o 
   4  12  12        6.11        5.89      1.61 o 
  -4  13  12        3.02        4.28      1.34 o 
  -3  13  12        3.38        2.01      1.30 o 
  -2  13  12       28.26       30.93      2.29 o 
  -1  13  12        2.74        4.51      1.40 o 
   0  13  12       13.49       11.31      1.60 o 
   1  13  12        2.73        2.64      1.82 o 
   2  13  12       28.23       28.80      2.04 o 
   3  13  12        3.40        2.97      1.27 o 
   4  13  12        3.02       -0.51      3.24 o 
  -3  14  12        5.47        6.70      1.58 o 
  -2  14  12        4.85        3.69      1.49 o 
  -1  14  12        6.17        6.04      1.87 o 
   0  14  12        0.72       -0.25      1.34 o 
   1  14  12        6.16        7.67      1.75 o 
   2  14  12        4.85        5.59      2.01 o 
   3  14  12        5.47        5.60      1.60 o 
  -3  15  12        3.68        6.57      2.09 o 
  -2  15  12       13.02       13.06      1.85 o 
  -1  15  12       10.38        8.10      1.97 o 
   0  15  12        7.67        7.02      1.59 o 
   1  15  12       10.38       10.10      1.97 o 
   2  15  12       13.03       11.91      2.64 o 
   3  15  12        3.67        5.32      2.04 o 
  -2  16  12        1.54        1.26      2.35 o 
  -1  16  12       15.00       17.36      2.83 o 
   0  16  12        0.31        4.39      1.85 o 
   1  16  12       14.97       24.03      3.00 o 
   2  16  12        1.54       -0.34      2.89 o 
   0  17  12       10.36       12.47      2.93 o 
   1   0  13        0.00       -0.43      0.48 o 
   2   0  13        5.71        4.66      0.63 o 
   3   0  13       11.23       12.02      1.02 o 
   4   0  13       25.22       21.64      1.61 o 
   5   0  13        9.93       10.53      1.80 o 
  -5   1  13        8.83        6.80      1.67 o 
  -4   1  13        8.29        8.51      1.28 o 
  -3   1  13       97.49      101.39      2.17 o 
  -2   1  13       34.31       32.42      1.07 o 
  -1   1  13       32.63       31.19      1.00 o 
   0   1  13       28.58       41.92      1.07 o 
   1   1  13       32.67       31.28      0.99 o 
   2   1  13       34.33       35.45      1.12 o 
   3   1  13       97.42      103.60      2.22 o 
   4   1  13        8.33       11.00      1.34 o 
   5   1  13        8.82        7.93      1.70 o 
  -5   2  13        1.90        1.35      1.48 o 
  -4   2  13       31.30       31.47      1.85 o 
  -3   2  13       19.99       22.45      1.21 o 
  -2   2  13        7.93        8.80      0.73 o 
  -1   2  13       42.60       38.32      1.07 o 
   0   2  13        7.10       10.76      0.65 o 
   1   2  13       42.58       40.67      1.09 o 
   2   2  13        7.96        8.77      0.84 o 
   3   2  13       20.01       21.05      1.34 o 
   4   2  13       31.35       29.38      1.74 o 
   5   2  13        1.90       -0.03      1.24 o 
  -5   3  13       27.09       27.18      4.00 o 
  -4   3  13        1.37        1.58      1.07 o 
  -3   3  13       27.30       27.15      1.51 o 
  -2   3  13        3.67        4.25      0.67 o 
  -1   3  13       17.42       16.46      0.85 o 
   0   3  13       15.07       17.84      0.83 o 
   1   3  13       17.43       16.47      0.78 o 
   2   3  13        3.65        4.21      0.64 o 
   3   3  13       27.28       27.79      1.47 o 
   4   3  13        1.37        2.26      1.10 o 
   5   3  13       27.10       24.37      1.88 o 
  -5   4  13        0.64        2.41      1.45 o 
  -4   4  13        4.43        4.84      1.22 o 
  -3   4  13       41.44       37.17      1.69 o 
  -2   4  13      114.62      113.47      2.04 o 
  -1   4  13       40.62       37.16      1.19 o 
   0   4  13       45.80       45.34      0.89 o 
   1   4  13       40.73       37.53      1.33 o 
   2   4  13      114.58      112.66      2.81 o 
   3   4  13       41.42       39.87      1.68 o 
   4   4  13        4.44        5.88      1.19 o 
   5   4  13        0.65        2.18      1.36 o 
  -5   5  13        7.84        7.45      1.69 o 
  -4   5  13        1.18        0.89      1.37 o 
  -3   5  13        0.39       -0.06      0.93 o 
  -2   5  13       43.70       45.97      1.55 o 
  -1   5  13      108.07      109.88      2.34 o 
   0   5  13       67.89       65.97      1.52 o 
   1   5  13      108.07      110.08      2.60 o 
   2   5  13       43.65       48.32      1.98 o 
   3   5  13        0.39        0.06      0.86 o 
   4   5  13        1.19        0.16      1.08 o 
   5   5  13        7.84        7.92      1.80 o 
  -5   6  13        0.70        3.56      1.42 o 
  -4   6  13        6.58        7.93      1.31 o 
  -3   6  13       77.35       70.55      2.11 o 
  -2   6  13       22.47       21.84      1.26 o 
  -1   6  13       91.86       90.08      1.76 o 
   0   6  13        0.27        0.85      0.69 o 
   1   6  13       91.93       87.94      3.01 o 
   2   6  13       22.45       22.81      1.50 o 
   3   6  13       77.39       64.39      2.12 o 
   4   6  13        6.56        6.37      1.50 o 
   5   6  13        0.69       -0.09      1.93 o 
  -5   7  13        2.77        2.79      1.32 o 
  -4   7  13        9.86        9.20      1.47 o 
  -3   7  13        2.37        4.02      1.02 o 
  -2   7  13       24.89       22.96      1.22 o 
  -1   7  13       61.54       57.21      1.54 o 
   0   7  13       68.87       68.95      1.50 o 
   1   7  13       61.46       58.71      2.04 o 
   2   7  13       24.86       20.95      1.46 o 
   3   7  13        2.35        1.50      1.19 o 
   4   7  13        9.84        7.67      1.58 o 
   5   7  13        2.77       -1.36      2.55 o 
  -5   8  13        4.66        4.82      1.33 o 
  -4   8  13        3.19        1.56      1.07 o 
  -3   8  13        0.10        0.82      0.81 o 
  -2   8  13        4.60        3.67      0.75 o 
  -1   8  13      183.06      177.05      3.15 o 
   0   8  13      129.46      132.16      2.13 o 
   1   8  13      182.99      177.04      3.51 o 
   2   8  13        4.60        3.85      1.13 o 
   3   8  13        0.10       -0.94      1.34 o 
   4   8  13        3.19        1.63      1.40 o 
   5   8  13        4.67       -0.17      2.72 o 
  -5   9  13        0.53        1.67      1.72 o 
  -4   9  13        0.59       -0.16      1.00 o 
  -3   9  13       10.92       12.85      1.05 o 
  -2   9  13       12.62       12.20      1.03 o 
  -1   9  13        2.54        4.23      1.18 o 
   0   9  13       26.03       25.83      1.87 o 
   1   9  13        2.54        0.95      0.81 o 
   2   9  13       12.61        9.32      1.44 o 
   3   9  13       10.90       11.15      2.51 o 
   4   9  13        0.59       -1.28      1.30 o 
   5   9  13        0.53       -2.89      2.89 o 
  -4  10  13        9.88       12.69      1.32 o 
  -3  10  13       25.30       29.57      1.50 o 
  -2  10  13       10.04       11.66      1.10 o 
  -1  10  13        2.60        1.21      1.07 o 
   0  10  13       31.56       34.47      1.97 o 
   1  10  13        2.61        0.76      0.75 o 
   2  10  13       10.05       11.37      1.62 o 
   3  10  13       25.33       28.55      4.11 o 
   4  10  13        9.89        9.68      1.77 o 
  -4  11  13        0.46       -1.03      1.03 o 
  -3  11  13        0.05        1.43      0.85 o 
  -2  11  13        1.65        0.74      1.28 o 
  -1  11  13        0.76       -0.07      1.01 o 
   0  11  13        3.47        3.82      1.23 o 
   1  11  13        0.76        0.21      0.61 o 
   2  11  13        1.65        0.74      1.07 o 
   3  11  13        0.05        2.35      1.34 o 
   4  11  13        0.46        1.85      1.57 o 
  -4  12  13        2.34        3.40      1.22 o 
  -3  12  13        0.22        0.88      0.88 o 
  -2  12  13        6.05        7.52      1.57 o 
  -1  12  13        5.83        3.96      1.43 o 
   0  12  13        0.98        2.36      1.40 o 
   1  12  13        5.84        5.02      1.53 o 
   2  12  13        6.04        5.14      1.22 o 
   3  12  13        0.21        0.75      1.21 o 
   4  12  13        2.34        1.36      2.38 o 
  -3  13  13        1.55        0.93      1.35 o 
  -2  13  13       21.59       21.82      2.02 o 
  -1  13  13        4.95        7.47      1.55 o 
   0  13  13        0.02        0.89      1.51 o 
   1  13  13        4.95        6.46      1.79 o 
   2  13  13       21.58       21.69      1.66 o 
   3  13  13        1.55       -0.93      1.27 o 
  -3  14  13        3.60        4.32      1.70 o 
  -2  14  13        0.32       -0.97      1.42 o 
  -1  14  13        0.71       -0.16      1.36 o 
   0  14  13        2.88        1.51      1.80 o 
   1  14  13        0.71        2.95      1.65 o 
   2  14  13        0.32       -1.96      1.96 o 
   3  14  13        3.59        1.33      1.62 o 
  -2  15  13        3.76        1.70      2.29 o 
  -1  15  13        0.01        0.31      1.50 o 
   0  15  13       50.48       52.74      3.14 o 
   1  15  13        0.01       -1.13      1.69 o 
   2  15  13        3.75        3.24      3.24 o 
  -1  16  13       27.20       26.48      3.19 o 
   0  16  13       19.17       28.88      3.19 o 
   1  16  13       27.20       31.42      4.09 o 
   0   0  14       20.89       21.43      1.50 o 
   1   0  14        6.56        8.39      0.81 o 
   2   0  14       11.69       11.83      0.94 o 
   3   0  14       11.18       13.74      1.25 o 
   4   0  14        1.66        2.10      1.38 o 
   5   0  14        0.07       -1.17      1.47 o 
  -5   1  14        3.02        4.30      2.10 o 
  -4   1  14       23.48       21.58      1.90 o 
  -3   1  14       33.03       34.78      1.46 o 
  -2   1  14        9.55        9.81      0.90 o 
  -1   1  14       40.28       37.28      1.12 o 
   0   1  14        5.94        5.17      0.61 o 
   1   1  14       40.28       37.22      1.12 o 
   2   1  14        9.55        9.26      0.86 o 
   3   1  14       32.97       33.71      1.63 o 
   4   1  14       23.49       20.24      1.57 o 
   5   1  14        3.01        0.87      1.89 o 
  -5   2  14        5.97        8.13      1.82 o 
  -4   2  14        5.41        2.46      1.29 o 
  -3   2  14       58.47       60.06      2.05 o 
  -2   2  14       76.52       77.26      1.85 o 
  -1   2  14       24.13       26.37      0.99 o 
   0   2  14        2.35        2.15      0.53 o 
   1   2  14       24.16       27.05      0.97 o 
   2   2  14       76.50       76.09      2.34 o 
   3   2  14       58.45       63.44      2.05 o 
   4   2  14        5.41        5.53      1.45 o 
   5   2  14        5.98       12.26      2.89 o 
  -5   3  14        9.55        9.64      2.21 o 
  -4   3  14        7.36        9.93      2.06 o 
  -3   3  14       24.15       25.76      1.52 o 
  -2   3  14       72.50       72.78      2.07 o 
  -1   3  14       20.69       22.28      1.17 o 
   0   3  14       59.71       59.00      1.27 o 
   1   3  14       20.70       21.52      1.35 o 
   2   3  14       72.52       74.65      2.35 o 
   3   3  14       24.16       22.99      1.43 o 
   4   3  14        7.38        8.09      1.33 o 
   5   3  14        9.56       14.30      3.24 o 
  -5   4  14        0.19        2.40      2.04 o 
  -4   4  14       22.50       22.41      1.61 o 
  -3   4  14       23.65       24.18      1.49 o 
  -2   4  14        5.20        7.22      0.94 o 
  -1   4  14       20.49       21.56      1.26 o 
   0   4  14       15.44       15.51      1.05 o 
   1   4  14       20.49       22.87      1.31 o 
   2   4  14        5.23        8.97      1.19 o 
   3   4  14       23.65       23.56      1.65 o 
   4   4  14       22.50       21.51      1.61 o 
   5   4  14        0.19        4.09      2.72 o 
  -5   5  14       11.02       12.85      2.33 o 
  -4   5  14       12.17        9.53      1.32 o 
  -3   5  14       38.02       36.85      1.78 o 
  -2   5  14       19.65       19.23      1.81 o 
  -1   5  14       75.00       80.22      2.10 o 
   0   5  14       77.88       75.09      2.04 o 
   1   5  14       74.96       78.52      2.13 o 
   2   5  14       19.64       20.47      1.49 o 
   3   5  14       38.06       32.95      1.73 o 
   4   5  14       12.16        9.70      1.72 o 
   5   5  14       11.03       10.90      3.24 o 
  -5   6  14        4.75        8.68      3.58 o 
  -4   6  14        3.51        3.90      1.19 o 
  -3   6  14       48.06       43.21      2.33 o 
  -2   6  14       31.08       27.17      1.31 o 
  -1   6  14       51.10       57.04      1.96 o 
   0   6  14        3.23        3.94      0.93 o 
   1   6  14       51.01       52.49      1.83 o 
   2   6  14       31.13       25.19      1.63 o 
   3   6  14       48.05       40.54      2.93 o 
   4   6  14        3.51        2.79      1.45 o 
   5   6  14        4.75        1.19      2.89 o 
  -5   7  14        1.76        2.72      3.06 o 
  -4   7  14        0.17       -1.05      1.05 o 
  -3   7  14       41.88       36.09      1.61 o 
  -2   7  14       36.65       34.04      1.61 o 
  -1   7  14      101.31      103.25      2.66 o 
   0   7  14      250.96      248.34      4.78 o 
   1   7  14      101.30      100.46      2.45 o 
   2   7  14       36.69       30.25      1.96 o 
   3   7  14       41.89       30.32      2.45 o 
   4   7  14        0.17       -0.21      1.35 o 
   5   7  14        1.76        3.06      3.24 o 
  -4   8  14        4.02        4.33      1.21 o 
  -3   8  14        3.88        5.16      0.97 o 
  -2   8  14        2.56        3.65      0.83 o 
  -1   8  14        2.71        3.50      0.71 o 
   0   8  14       33.20       31.94      1.36 o 
   1   8  14        2.71        0.98      1.47 o 
   2   8  14        2.56        1.61      1.28 o 
   3   8  14        3.88        5.03      1.38 o 
   4   8  14        4.02        4.58      1.96 o 
  -4   9  14        0.95       -0.03      1.05 o 
  -3   9  14       48.25       52.93      1.83 o 
  -2   9  14        8.19        9.57      1.20 o 
  -1   9  14        7.00        5.94      1.29 o 
   0   9  14       49.21       44.75      1.69 o 
   1   9  14        6.98        4.47      1.04 o 
   2   9  14        8.18        7.07      1.47 o 
   3   9  14       48.25       48.13      2.52 o 
   4   9  14        0.95        2.80      1.55 o 
  -4  10  14        0.97        2.24      1.11 o 
  -3  10  14       16.07       17.80      1.31 o 
  -2  10  14        5.59        5.82      0.72 o 
  -1  10  14        1.26        0.51      1.28 o 
   0  10  14       10.03       15.42      1.58 o 
   1  10  14        1.27       -0.76      0.76 o 
   2  10  14        5.60        5.11      1.34 o 
   3  10  14       16.05       19.60      2.24 o 
   4  10  14        0.97       -2.23      2.89 o 
  -4  11  14       11.19       10.73      1.36 o 
  -3  11  14        0.56        0.91      1.14 o 
  -2  11  14        4.43        5.43      1.49 o 
  -1  11  14       11.42       13.94      2.87 o 
   0  11  14       25.92       26.59      1.89 o 
   1  11  14       11.42       10.44      1.74 o 
   2  11  14        4.43        4.75      1.22 o 
   3  11  14        0.56        1.51      1.29 o 
   4  11  14       11.21       12.94      3.92 o 
  -3  12  14        0.58        0.76      1.35 o 
  -2  12  14        4.51        7.83      1.92 o 
  -1  12  14        7.75        8.14      1.72 o 
   0  12  14        1.53       -0.18      1.40 o 
   1  12  14        7.74       11.92      2.33 o 
   2  12  14        4.51        5.25      1.40 o 
   3  12  14        0.58       -0.51      1.24 o 
  -3  13  14        5.88        5.87      1.56 o 
  -2  13  14        4.03        6.23      2.73 o 
  -1  13  14        9.41       10.52      3.14 o 
   0  13  14        0.01       -0.69      1.54 o 
   1  13  14        9.40        9.61      1.89 o 
   2  13  14        4.02        3.39      2.21 o 
   3  13  14        5.88        6.28      1.75 o 
  -2  14  14        4.06        4.74      1.64 o 
  -1  14  14        8.65       13.52      2.31 o 
   0  14  14        7.67        8.82      2.14 o 
   1  14  14        8.64        8.98      1.98 o 
   2  14  14        4.05        4.34      2.29 o 
  -1  15  14        9.11       12.64      2.25 o 
   0  15  14       34.28       44.15      5.51 o 
   1  15  14        9.10       13.03      4.00 o 
   1   0  15        0.32       -0.62      0.62 o 
   2   0  15        7.01        6.60      1.36 o 
   3   0  15       22.38       20.80      1.59 o 
   4   0  15       11.84       14.23      1.76 o 
   5   0  15        2.12        1.53      2.72 o 
  -5   1  15       12.18       11.24      3.41 o 
  -4   1  15        1.48        1.43      1.65 o 
  -3   1  15       14.92       18.31      1.58 o 
  -2   1  15       38.72       40.61      1.71 o 
  -1   1  15        8.94       11.62      0.95 o 
   0   1  15       74.53       71.81      1.72 o 
   1   1  15        8.94        8.64      1.02 o 
   2   1  15       38.72       37.84      2.19 o 
   3   1  15       14.92       13.49      1.29 o 
   4   1  15        1.47        1.09      1.31 o 
   5   1  15       12.18       15.49      3.41 o 
  -5   2  15        0.96        1.19      2.72 o 
  -4   2  15       15.64       14.18      2.04 o 
  -3   2  15        7.97        7.41      1.36 o 
  -2   2  15       17.84       17.69      1.28 o 
  -1   2  15        4.10        2.70      0.86 o 
   0   2  15       39.52       38.00      1.56 o 
   1   2  15        4.11        2.71      0.91 o 
   2   2  15       17.86       19.57      1.72 o 
   3   2  15        7.95        5.99      1.11 o 
   4   2  15       15.65       14.80      1.73 o 
  -5   3  15       48.65       52.95      5.28 o 
  -4   3  15        0.20        1.30      1.30 o 
  -3   3  15       66.18       63.85      2.50 o 
  -2   3  15       25.70       26.46      1.49 o 
  -1   3  15        1.97        1.26      0.86 o 
   0   3  15        7.74        6.31      0.96 o 
   1   3  15        1.97        1.70      0.90 o 
   2   3  15       25.71       23.11      1.86 o 
   3   3  15       66.22       65.49      2.16 o 
   4   3  15        0.20        1.01      1.19 o 
  -5   4  15        5.20        8.85      3.41 o 
  -4   4  15        2.54        1.77      1.34 o 
  -3   4  15        1.40        1.46      1.01 o 
  -2   4  15       17.19       18.02      1.29 o 
  -1   4  15       64.31       65.02      2.01 o 
   0   4  15        0.01       -0.50      0.82 o 
   1   4  15       64.29       64.99      2.01 o 
   2   4  15       17.19       15.12      1.65 o 
   3   4  15        1.40        2.35      1.10 o 
   4   4  15        2.54        4.86      1.52 o 
  -5   5  15        0.16       -1.19      2.72 o 
  -4   5  15        3.46        1.58      1.31 o 
  -3   5  15       47.48       41.65      1.90 o 
  -2   5  15       45.00       41.27      1.78 o 
  -1   5  15       23.97       29.31      1.65 o 
   0   5  15       90.33       82.28      2.16 o 
   1   5  15       23.93       27.40      1.48 o 
   2   5  15       44.95       43.73      2.34 o 
   3   5  15       47.45       38.38      2.11 o 
   4   5  15        3.45        2.21      2.05 o 
  -4   6  15        0.75        0.42      1.38 o 
  -3   6  15        9.68        8.16      1.13 o 
  -2   6  15        8.28        8.85      1.11 o 
  -1   6  15       68.38       73.47      2.08 o 
   0   6  15       94.12      100.62      2.42 o 
   1   6  15       68.33       74.59      2.19 o 
   2   6  15        8.27        8.90      1.43 o 
   3   6  15        9.68        9.15      1.53 o 
   4   6  15        0.75        0.52      1.45 o 
  -4   7  15        0.51       -0.79      1.16 o 
  -3   7  15        8.55       10.45      1.16 o 
  -2   7  15       39.33       37.07      1.69 o 
  -1   7  15       21.48       24.67      2.33 o 
   0   7  15       80.92       85.38      2.22 o 
   1   7  15       21.52       22.98      1.39 o 
   2   7  15       39.33       36.31      2.20 o 
   3   7  15        8.54       10.59      1.59 o 
   4   7  15        0.51        1.44      1.50 o 
  -4   8  15        1.97        1.12      1.20 o 
  -3   8  15        5.13        2.86      1.19 o 
  -2   8  15        1.59        1.86      1.11 o 
  -1   8  15        1.99        1.32      0.70 o 
   0   8  15      135.47      127.17      2.66 o 
   1   8  15        2.00        1.11      0.90 o 
   2   8  15        1.59       -1.37      1.81 o 
   3   8  15        5.12        3.60      1.45 o 
   4   8  15        1.97        2.41      1.76 o 
  -4   9  15       14.75       15.11      1.68 o 
  -3   9  15        2.16        2.87      1.01 o 
  -2   9  15        0.03        0.46      1.09 o 
  -1   9  15        2.92        3.78      0.68 o 
   0   9  15       11.04       11.05      0.85 o 
   1   9  15        2.92        1.54      0.81 o 
   2   9  15        0.03       -1.16      1.16 o 
   3   9  15        2.16        2.03      1.34 o 
   4   9  15       14.75       14.30      3.75 o 
  -4  10  15       13.75       14.97      2.32 o 
  -3  10  15        0.49        0.98      0.99 o 
  -2  10  15        3.36        3.80      1.71 o 
  -1  10  15        1.25        1.41      1.22 o 
   0  10  15        0.59        2.49      1.33 o 
   1  10  15        1.25       -0.09      0.80 o 
   2  10  15        3.36        2.30      1.11 o 
   3  10  15        0.49        0.31      1.40 o 
   4  10  15       13.76        7.49      3.41 o 
  -3  11  15        3.32        2.04      1.59 o 
  -2  11  15       18.70       24.71      2.42 o 
  -1  11  15       10.61       10.27      1.86 o 
   0  11  15        1.07       -0.07      1.27 o 
   1  11  15       10.60       15.68      2.08 o 
   2  11  15       18.72       18.33      1.62 o 
   3  11  15        3.33        2.99      1.62 o 
  -3  12  15        3.73        4.29      1.53 o 
  -2  12  15        4.92        7.41      3.15 o 
  -1  12  15        1.80        5.03      1.76 o 
   0  12  15        4.32        4.38      2.26 o 
   1  12  15        1.80        5.17      1.82 o 
   2  12  15        4.92        5.18      1.34 o 
   3  12  15        3.72        4.77      2.04 o 
  -2  13  15        8.53       12.31      2.19 o 
  -1  13  15        8.29       11.57      2.65 o 
   0  13  15        0.46        0.05      1.83 o 
   1  13  15        8.30        8.57      1.99 o 
   2  13  15        8.54       13.11      2.65 o 
  -1  14  15        9.75       10.72      2.73 o 
   0  14  15        3.84        5.72      2.18 o 
   1  14  15        9.74       14.81      2.28 o 
   0   0  16        1.05        0.40      1.31 o 
   1   0  16       16.84       15.38      1.41 o 
   2   0  16        1.43        2.99      1.18 o 
   3   0  16        0.54        1.73      1.18 o 
   4   0  16        9.60       12.14      1.66 o 
   5   0  16        0.85        3.75      3.06 o 
  -5   1  16        0.16        0.51      3.06 o 
  -4   1  16        5.73        4.83      1.50 o 
  -3   1  16       15.06       17.16      1.61 o 
  -2   1  16       23.69       24.63      1.73 o 
  -1   1  16        0.23       -0.23      0.96 o 
   0   1  16       17.50       14.80      1.52 o 
   1   1  16        0.23       -0.16      0.99 o 
   2   1  16       23.71       26.99      1.80 o 
   3   1  16       15.06       14.09      1.51 o 
   4   1  16        5.73        4.49      1.60 o 
  -5   2  16        1.09        1.36      2.89 o 
  -4   2  16        7.32        8.96      1.65 o 
  -3   2  16       15.85       15.30      1.60 o 
  -2   2  16       13.24       12.97      1.49 o 
  -1   2  16        1.57        0.67      0.88 o 
   0   2  16       12.88       13.22      1.17 o 
   1   2  16        1.57        1.24      0.92 o 
   2   2  16       13.22        9.50      2.22 o 
   3   2  16       15.83       14.56      1.53 o 
   4   2  16        7.33        7.40      1.60 o 
  -4   3  16        1.37        2.33      1.42 o 
  -3   3  16       24.19       22.29      1.72 o 
  -2   3  16       21.03       22.12      1.69 o 
  -1   3  16        3.83        3.03      1.01 o 
   0   3  16        0.02       -0.84      0.84 o 
   1   3  16        3.82        3.24      0.96 o 
   2   3  16       21.04       22.38      2.07 o 
   3   3  16       24.21       23.55      1.71 o 
   4   3  16        1.37        2.52      1.84 o 
  -4   4  16        3.90        2.72      1.48 o 
  -3   4  16       33.59       30.21      1.77 o 
  -2   4  16       24.81       26.92      1.58 o 
  -1   4  16       20.26       21.21      1.37 o 
   0   4  16        2.87        3.57      0.98 o 
   1   4  16       20.26       22.11      1.43 o 
   2   4  16       24.80       27.92      2.41 o 
   3   4  16       33.60       31.37      2.00 o 
   4   4  16        3.90        1.53      2.38 o 
  -4   5  16        2.39       -0.68      1.50 o 
  -3   5  16        2.60        3.43      1.11 o 
  -2   5  16       13.58       14.35      1.51 o 
  -1   5  16        0.71        0.02      0.90 o 
   0   5  16       27.04       24.58      1.46 o 
   1   5  16        0.71        0.38      0.97 o 
   2   5  16       13.57       12.92      2.04 o 
   3   5  16        2.60        4.15      1.38 o 
   4   5  16        2.40        2.04      2.38 o 
  -4   6  16        5.10        7.83      1.76 o 
  -3   6  16        1.55        3.10      1.10 o 
  -2   6  16       31.50       30.51      1.61 o 
  -1   6  16       10.28       10.20      1.26 o 
   0   6  16       43.09       48.99      1.83 o 
   1   6  16       10.29       10.40      1.22 o 
   2   6  16       31.51       32.52      2.17 o 
   3   6  16        1.56        2.69      1.40 o 
   4   6  16        5.10        4.56      2.08 o 
  -4   7  16        3.50        5.51      1.43 o 
  -3   7  16        9.32        7.34      1.13 o 
  -2   7  16       31.42       29.78      1.72 o 
  -1   7  16       37.62       42.15      2.50 o 
   0   7  16        6.75        8.61      1.09 o 
   1   7  16       37.59       40.75      1.83 o 
   2   7  16       31.38       27.94      2.08 o 
   3   7  16        9.34        7.35      1.57 o 
   4   7  16        3.50       -2.72      2.72 o 
  -4   8  16        1.41        0.93      1.60 o 
  -3   8  16        0.56        0.10      0.97 o 
  -2   8  16        2.43        4.08      1.00 o 
  -1   8  16       12.50       12.05      1.11 o 
   0   8  16        0.00        0.34      0.81 o 
   1   8  16       12.49       10.70      1.19 o 
   2   8  16        2.43        0.80      1.71 o 
   3   8  16        0.56        0.07      1.36 o 
   4   8  16        1.41       -1.36      3.06 o 
  -3   9  16        2.45        2.86      1.07 o 
  -2   9  16        6.23        7.46      1.41 o 
  -1   9  16        2.05        2.91      1.52 o 
   0   9  16        5.06        6.76      0.86 o 
   1   9  16        2.06        2.82      0.93 o 
   2   9  16        6.23        5.01      1.74 o 
   3   9  16        2.46        2.55      1.87 o 
  -3  10  16        1.40        1.03      1.81 o 
  -2  10  16        0.18        2.56      1.89 o 
  -1  10  16        0.37        1.93      1.35 o 
   0  10  16        2.07        1.12      1.67 o 
   1  10  16        0.37       -0.08      1.40 o 
   2  10  16        0.18       -0.47      1.11 o 
   3  10  16        1.39        2.21      2.04 o 
  -3  11  16        1.46        0.38      2.64 o 
  -2  11  16        2.93        4.46      1.85 o 
  -1  11  16        0.97        2.96      1.71 o 
   0  11  16        0.05       -0.92      1.36 o 
   1  11  16        0.96        3.36      1.76 o 
   2  11  16        2.93        3.76      1.24 o 
   3  11  16        1.45        0.17      1.70 o 
  -2  12  16        5.48        9.34      3.15 o 
  -1  12  16        5.08        4.10      2.65 o 
   0  12  16        0.05       -0.60      2.39 o 
   1  12  16        5.09        2.41      1.70 o 
   2  12  16        5.47        4.77      3.41 o 
  -1  13  16        2.83        5.67      1.96 o 
   0  13  16       10.28       12.90      2.18 o 
   1  13  16        2.83        4.28      2.40 o 
   1   0  17        0.56        2.37      1.09 o 
   2   0  17        3.56        3.20      1.23 o 
   3   0  17       22.77       20.94      1.74 o 
   4   0  17       18.66       15.98      3.06 o 
  -4   1  17        1.57        0.03      7.75 o 
  -3   1  17        1.43        3.17      1.30 o 
  -2   1  17        3.60        3.52      1.52 o 
  -1   1  17        7.43        7.62      1.28 o 
   0   1  17        9.86        7.31      1.40 o 
   1   1  17        7.44        6.42      1.26 o 
   2   1  17        3.61        3.58      1.89 o 
   3   1  17        1.43        4.31      1.58 o 
   4   1  17        1.56        1.36      2.72 o 
  -4   2  17        2.05        3.58      4.60 o 
  -3   2  17        0.03        1.08      1.23 o 
  -2   2  17        3.09        2.75      1.27 o 
  -1   2  17       52.94       57.55      2.33 o 
   0   2  17        2.13        2.66      1.11 o 
   1   2  17       52.95       53.94      2.33 o 
   2   2  17        3.09        4.23      1.28 o 
   3   2  17        0.03       -0.75      1.40 o 
  -4   3  17        5.37        4.65      1.78 o 
  -3   3  17        4.77        5.50      1.28 o 
  -2   3  17       41.08       45.73      2.30 o 
  -1   3  17       51.62       55.46      2.28 o 
   0   3  17        6.80        7.14      1.27 o 
   1   3  17       51.62       56.17      2.30 o 
   2   3  17       41.06       46.22      2.31 o 
   3   3  17        4.77        6.68      1.69 o 
  -4   4  17        6.94        6.06      2.46 o 
  -3   4  17        6.92        6.15      1.30 o 
  -2   4  17       41.72       37.01      2.08 o 
  -1   4  17       26.53       24.20      1.74 o 
   0   4  17        2.73        3.00      1.05 o 
   1   4  17       26.52       21.44      1.48 o 
   2   4  17       41.73       38.54      2.16 o 
   3   4  17        6.92        6.01      1.68 o 
  -4   5  17        1.55       -0.04      2.38 o 
  -3   5  17        0.45        1.24      1.11 o 
  -2   5  17       19.67       20.92      1.69 o 
  -1   5  17       18.24       16.79      1.42 o 
   0   5  17       55.27       54.80      2.11 o 
   1   5  17       18.24       18.14      1.47 o 
   2   5  17       19.69       19.62      1.58 o 
   3   5  17        0.45       -1.08      1.44 o 
  -4   6  17        1.28        0.67      1.44 o 
  -3   6  17        5.11        5.47      1.26 o 
  -2   6  17       29.05       33.11      1.95 o 
  -1   6  17       38.30       38.50      1.83 o 
   0   6  17        5.20        4.77      1.07 o 
   1   6  17       38.29       36.57      1.85 o 
   2   6  17       29.06       26.53      1.87 o 
   3   6  17        5.10        4.32      1.76 o 
  -3   7  17        2.75        1.90      1.58 o 
  -2   7  17        3.65        5.62      1.72 o 
  -1   7  17        1.54        2.83      1.08 o 
   0   7  17        3.52        2.69      0.98 o 
   1   7  17        1.54        1.20      1.00 o 
   2   7  17        3.64        2.19      1.80 o 
   3   7  17        2.76        2.72      2.21 o 
  -3   8  17        6.25        6.80      1.28 o 
  -2   8  17       10.55       11.25      1.24 o 
  -1   8  17       15.69       18.01      1.26 o 
   0   8  17       21.89       22.73      1.80 o 
   1   8  17       15.67       15.76      1.32 o 
   2   8  17       10.55        9.24      1.80 o 
   3   8  17        6.26        4.26      2.21 o 
  -3   9  17        4.08        4.52      1.55 o 
  -2   9  17        1.66        4.02      1.50 o 
  -1   9  17       15.23       15.26      1.78 o 
   0   9  17        4.61        4.90      1.55 o 
   1   9  17       15.22       13.26      1.28 o 
   2   9  17        1.66        1.10      1.22 o 
   3   9  17        4.08        1.02      2.04 o 
  -2  10  17        4.77        6.90      2.55 o 
  -1  10  17       14.84       16.17      2.25 o 
   0  10  17        0.41        1.67      1.45 o 
   1  10  17       14.84       13.11      1.81 o 
   2  10  17        4.77        4.45      1.80 o 
  -2  11  17        2.57        5.60      2.40 o 
  -1  11  17        1.64        3.18      2.22 o 
   0  11  17        0.08       -1.47      1.78 o 
   1  11  17        1.64        2.46      2.28 o 
   2  11  17        2.56        0.93      3.49 o 
  -1  12  17        1.45        3.41      2.29 o 
   0  12  17        4.08        4.41      2.35 o 
   1  12  17        1.45        2.30      2.29 o 
   0   0  18        0.00       -0.84      1.44 o 
   1   0  18        0.00        1.03      1.11 o 
   2   0  18       15.84       19.95      1.75 o 
   3   0  18        1.54        0.24      1.67 o 
   4   0  18       11.99       14.13      5.28 o 
  -4   1  18        0.19       -0.06      3.15 o 
  -3   1  18        2.79        2.43      1.39 o 
  -2   1  18        5.13        3.77      1.35 o 
  -1   1  18        1.83        3.90      1.27 o 
   0   1  18       16.28       17.45      1.62 o 
   1   1  18        1.84        1.99      1.22 o 
   2   1  18        5.12        4.10      1.38 o 
   3   1  18        2.79        0.77      1.63 o 
  -4   2  18        4.23       10.71      2.80 o 
  -3   2  18        6.09        7.53      1.90 o 
  -2   2  18        7.06        9.61      1.50 o 
  -1   2  18       22.58       19.64      1.64 o 
   0   2  18        3.67        4.28      1.28 o 
   1   2  18       22.58       20.88      1.72 o 
   2   2  18        7.05        6.63      2.02 o 
   3   2  18        6.09        5.26      1.78 o 
  -4   3  18        0.07       -0.49      4.68 o 
  -3   3  18       10.63        9.51      3.16 o 
  -2   3  18       20.90       21.33      1.79 o 
  -1   3  18       13.03       14.52      1.73 o 
   0   3  18        0.29       -0.92      1.07 o 
   1   3  18       13.02       15.60      1.62 o 
   2   3  18       20.89       21.87      2.85 o 
   3   3  18       10.62       10.69      2.47 o 
  -3   4  18        0.47        1.21      2.41 o 
  -2   4  18       18.82       21.64      1.83 o 
  -1   4  18        1.25        1.32      1.20 o 
   0   4  18        0.08       -0.10      1.12 o 
   1   4  18        1.24        2.04      1.21 o 
   2   4  18       18.82       19.90      1.76 o 
   3   4  18        0.47        0.86      1.91 o 
  -3   5  18        6.13        5.67      1.66 o 
  -2   5  18        1.98        4.11      1.51 o 
  -1   5  18       26.11       24.09      1.76 o 
   0   5  18       10.33       12.32      1.44 o 
   1   5  18       26.12       27.49      1.88 o 
   2   5  18        1.98        4.22      1.40 o 
   3   5  18        6.13        7.43      2.55 o 
  -3   6  18        0.99        3.07      1.56 o 
  -2   6  18        5.82        9.32      1.45 o 
  -1   6  18       16.89       19.37      3.02 o 
   0   6  18       43.26       46.10      2.25 o 
   1   6  18       16.89       16.91      1.60 o 
   2   6  18        5.83        6.32      1.48 o 
   3   6  18        0.99        1.70      2.21 o 
  -3   7  18        4.51        3.07      1.47 o 
  -2   7  18       14.82       15.37      1.64 o 
  -1   7  18       11.44       17.84      1.52 o 
   0   7  18        9.82        8.44      1.27 o 
   1   7  18       11.43       13.65      1.51 o 
   2   7  18       14.83       15.78      1.91 o 
   3   7  18        4.50        3.24      2.21 o 
  -2   8  18        0.47        2.90      2.29 o 
  -1   8  18        0.28        0.98      1.38 o 
   0   8  18       18.07       20.29      1.57 o 
   1   8  18        0.27       -0.33      0.99 o 
   2   8  18        0.47        0.62      1.42 o 
  -2   9  18        0.06        3.06      3.75 o 
  -1   9  18       19.28       25.89      3.03 o 
   0   9  18        1.12        2.13      1.76 o 
   1   9  18       19.30       21.17      1.87 o 
   2   9  18        0.06       -0.40      1.91 o 
  -1  10  18        5.31        7.46      2.52 o 
   0  10  18        0.79        2.09      1.88 o 
   1  10  18        5.31        4.72      2.72 o 
   2  10  18        1.70        2.99      2.45 o 
  -1  11  18        3.75        3.56      3.75 o 
   0  11  18        6.90        5.53      2.53 o 
   1  11  18        3.75        6.01      2.52 o 
   1   0  19        1.23        1.50      1.26 o 
   2   0  19        4.29        1.85      1.79 o 
   3   0  19        2.60        2.75      2.74 o 
  -3   1  19        9.46       15.08      3.25 o 
  -2   1  19       28.24       29.72      2.09 o 
  -1   1  19        1.14        3.00      2.26 o 
   0   1  19        1.06        1.17      1.26 o 
   1   1  19        1.14        3.39      1.33 o 
   2   1  19       28.23       27.97      4.06 o 
   3   1  19        9.45       11.79      3.22 o 
  -3   2  19        4.53        7.75      3.32 o 
  -2   2  19        8.96       13.04      1.65 o 
  -1   2  19        2.45        3.51      1.81 o 
   0   2  19        0.23        1.33      1.20 o 
   1   2  19        2.45        2.06      1.36 o 
   2   2  19        8.96       14.55      1.92 o 
   3   2  19        4.52        2.91      2.95 o 
  -3   3  19        0.87        2.72      2.52 o 
  -2   3  19        4.70        8.16      2.53 o 
  -1   3  19        0.77        1.00      1.24 o 
   0   3  19       15.60       12.59      1.59 o 
   1   3  19        0.77        1.04      1.26 o 
   2   3  19        4.70        5.61      1.51 o 
   3   3  19        0.86       -2.04      4.09 o 
  -3   4  19        0.56        0.92      2.55 o 
  -2   4  19        7.22        8.05      1.74 o 
  -1   4  19        7.96        9.77      1.52 o 
   0   4  19        2.39        2.92      1.43 o 
   1   4  19        7.96        8.98      1.47 o 
   2   4  19        7.22       10.16      2.46 o 
   3   4  19        0.56       -2.89      3.75 o 
  -3   5  19        3.09        1.54      1.69 o 
  -2   5  19        9.68       13.13      1.84 o 
  -1   5  19       11.91       14.28      1.62 o 
   0   5  19        2.58        2.95      1.26 o 
   1   5  19       11.91       14.70      1.97 o 
   2   5  19        9.68       11.85      3.60 o 
   3   5  19        3.10       -4.26      4.26 o 
  -2   6  19        6.68        7.71      1.63 o 
  -1   6  19        4.73        4.60      1.39 o 
   0   6  19       10.30       12.08      1.51 o 
   1   6  19        4.72        8.45      2.46 o 
   2   6  19        6.67        5.79      1.77 o 
  -2   7  19        5.73        4.93      2.33 o 
  -1   7  19        1.10        5.90      2.40 o 
   0   7  19        4.20        4.00      1.30 o 
   1   7  19        1.10        4.89      2.96 o 
   2   7  19        5.73        5.48      1.64 o 
  -2   8  19        1.94        5.71      3.58 o 
  -1   8  19       10.98       14.57      2.76 o 
   0   8  19        0.73        2.12      1.58 o 
   1   8  19       10.97       14.57      1.72 o 
   2   8  19        1.94        1.14      1.74 o 
  -1   9  19        3.34        7.66      3.06 o 
   0   9  19        5.28       13.01      2.93 o 
   1   9  19        3.34        2.78      4.17 o 
   0   0  20       19.81       25.50      4.60 o 
   1   0  20       13.12       13.86      2.21 o 
   2   0  20        2.96        5.02      3.92 o 
  -2   1  20        8.69        9.00      3.58 o 
  -1   1  20        4.40        3.55      1.77 o 
   0   1  20        2.28        4.80      1.38 o 
   1   1  20        4.39        4.42      1.99 o 
   2   1  20        8.69        8.46      2.86 o 
  -2   2  20        0.65       -0.35      1.65 o 
  -1   2  20       13.04       13.87      2.02 o 
   0   2  20        0.00        1.45      1.29 o 
   1   2  20       13.04       13.58      1.96 o 
   2   2  20        0.65        1.79      2.52 o 
  -2   3  20        1.50        5.31      2.04 o 
  -1   3  20        0.88        2.75      4.06 o 
   0   3  20        9.92       11.88      1.90 o 
   1   3  20        0.88        1.37      1.72 o 
   2   3  20        1.50        2.81      2.64 o 
  -2   4  20        3.24        2.10      1.63 o 
  -1   4  20       18.68       19.84      2.63 o 
   0   4  20        1.54        3.45      1.57 o 
   1   4  20       18.68       20.53      2.47 o 
   2   4  20        3.24        3.14      4.09 o 
  -2   5  20        5.44        6.96      1.74 o 
  -1   5  20       10.46       13.56      2.10 o 
   0   5  20        7.30        9.05      2.52 o 
   1   5  20       10.46       12.92      1.95 o 
   2   5  20        5.45       11.25      4.60 o 
  -1   6  20        2.50        2.87      2.17 o 
   0   6  20        1.13        1.18      2.68 o 
   1   6  20        2.50        2.25      1.53 o 
  -1   7  20        1.31        1.39      1.40 o 
   0   7  20        2.90        3.08      1.88 o 
   1   7  20        1.32        2.97      2.07 o 
   1   0  21        4.35        5.96      2.81 o 
  -1   1  21        0.30        4.25      2.64 o 
   0   1  21        0.54        6.04      2.64 o 
   1   1  21        0.30        3.75      2.59 o 
  -1   2  21        1.33        4.68      2.77 o 
   0   2  21        2.43        5.68      2.57 o 
   1   2  21        1.33        1.37      2.64 o 
  -1   3  21        1.62        6.04      2.70 o 
   0   3  21        0.29        0.49      1.63 o 
   1   3  21        1.62        4.48      2.69 o 
   0   4  21        9.42       10.38      2.85 o 
   1   4  21        4.29        6.30      3.75 o 
                                                 
