# Supplementary material for: Crystal structure and Hirshfeld surface analysis of (E)-4-amino-N′-[1-(4-methyl­phen­yl)ethyl­idene]benzohydrazide
Source: Acta Crystallogr E Crystallogr Commun. 2017 Jun 13;73(Pt 7):1029–32. doi: 10.1107/S205698901700857X (PMC5499283; doi:10.1107/S205698901700857X)
Supplement: Supplementary file 3 [file e-73-01029-Isup3.cml]

<?xml version="1.0" ?>
<cml>
<molecule title="(E)-4-Amino-N&#39;-[1-(4-methylphenyl)ethylidene]benzohydrazide" id="m1">
  <atomArray>
    <atom id="a1" elementType="C" />
    <atom id="a2" elementType="C" />
    <atom id="a3" elementType="N" />
    <atom id="a4" elementType="N" />
    <atom id="a5" elementType="C" />
    <atom id="a6" elementType="O" />
    <atom id="a7" elementType="C" />
    <atom id="a8" elementType="C" />
    <atom id="a9" elementType="C" />
    <atom id="a10" elementType="C" />
    <atom id="a11" elementType="N" />
    <atom id="a12" elementType="C" />
    <atom id="a13" elementType="C" />
    <atom id="a14" elementType="C" />
    <atom id="a15" elementType="C" />
    <atom id="a16" elementType="C" />
    <atom id="a17" elementType="C" />
    <atom id="a18" elementType="C" />
    <atom id="a19" elementType="C" />
    <atom id="a20" elementType="C" />
  </atomArray>
  <bondArray>
    <bond atomRefs2="a1 a2" order="1" />
    <bond atomRefs2="a2 a3" order="2">
      <bondStereo>C</bondStereo>
    </bond>
    <bond atomRefs2="a3 a4" order="1" />
    <bond atomRefs2="a4 a5" order="1" />
    <bond atomRefs2="a5 a6" order="2" />
    <bond atomRefs2="a5 a7" order="1" />
    <bond atomRefs2="a7 a8" order="2">
      <bondStereo>T</bondStereo>
    </bond>
    <bond atomRefs2="a8 a9" order="1" />
    <bond atomRefs2="a9 a10" order="2">
      <bondStereo>T</bondStereo>
    </bond>
    <bond atomRefs2="a10 a11" order="1" />
    <bond atomRefs2="a10 a12" order="1" />
    <bond atomRefs2="a12 a13" order="2">
      <bondStereo>C</bondStereo>
    </bond>
    <bond atomRefs2="a7 a13" order="1" />
    <bond atomRefs2="a2 a14" order="1" />
    <bond atomRefs2="a14 a15" order="2">
      <bondStereo>T</bondStereo>
    </bond>
    <bond atomRefs2="a15 a16" order="1" />
    <bond atomRefs2="a16 a17" order="2">
      <bondStereo>T</bondStereo>
    </bond>
    <bond atomRefs2="a17 a18" order="1" />
    <bond atomRefs2="a17 a19" order="1" />
    <bond atomRefs2="a19 a20" order="2">
      <bondStereo>C</bondStereo>
    </bond>
    <bond atomRefs2="a14 a20" order="1" />
  </bondArray>
</molecule>
</cml>
